# Supplementary material for: Gut microbiota and risk of lower respiratory tract infections: a bidirectional two-sample Mendelian randomization study
Source: Front Microbiol. 2023 Nov 23;14:1276046. doi: 10.3389/fmicb.2023.1276046 (PMC10702245; doi:10.3389/fmicb.2023.1276046)
Supplement: Supplementary file 1 [file Data_Sheet_1.zip › Supplementary Tables.xlsx]

## Sheet: Table S1
Table S1. Characteristics of gut microbiota related SNPs in forward MR analysis (Discovery dataset)*
Genus	Chromosome	SNP	Other_allele	Effect_allele	Beta	SE	P-value	MAF	Position	Sample size	N Cohorts
Actinomyces	6	rs34583783	T	G	0.126596	0.0268461	4.49e-06	0.1111	67207371	7468	22
Actinomyces	15	rs2715439	T	C	0.0746684	0.0164822	6.27e-06	0.4747	99492313	7468	22
Actinomyces	10	rs4146653	A	G	0.0985224	0.0214182	4.5e-06	0.1616	4782841	7468	22
Actinomyces	6	rs35011108	G	A	0.232634	0.0512044	6.34e-06	0.0556	133007480	3515	10
Actinomyces	6	rs4073240	A	G	0.0749687	0.0167368	7.94e-06	0.4141	169224781	7468	22
Actinomyces	10	rs7915461	C	T	0.18776	0.0401636	5.92e-06	0.0606	127532121	5282	18
Actinomyces	3	rs71315246	G	A	-0.0969809	0.021925	9.83e-06	0.1364	101352439	7468	22
Actinomyces	10	rs10787984	C	G	0.094316	0.0213513	9.62e-06	0.202	121356829	7468	22
Adlercreutzia	4	rs7680684	T	C	-0.083381	0.0168901	9.76904e-07	0.3232	171281359	8243	22
Adlercreutzia	1	rs2147798	G	C	0.0922959	0.0192121	1.39877e-06	0.1869	201061818	8243	22
Adlercreutzia	5	rs80078995	T	A	-0.11324	0.0232586	1.57358e-06	0.1515	94059857	8243	22
Adlercreutzia	18	rs2717140	T	C	-0.119225	0.0251081	2.04594e-06	0.101	75009770	8243	22
Adlercreutzia	6	rs9490822	T	C	-0.0734512	0.0155789	2.54421e-06	0.4545	123909083	8243	22
Adlercreutzia	5	rs12522517	T	A	-0.104884	0.0234695	4.41254e-06	0.1414	31991834	8187	21
Adlercreutzia	7	rs13231526	A	C	0.143237	0.0311654	4.81355e-06	0.0505	48844151	8051	20
Adlercreutzia	1	rs6664405	C	T	-0.0953084	0.0210752	5.23422e-06	0.1768	69444163	8051	20
Adlercreutzia	10	rs1046175	G	C	0.112758	0.0255994	6.35889e-06	0.1566	135204950	8051	20
Adlercreutzia	17	rs9915817	C	T	0.0749219	0.016833	8.21673e-06	0.3535	48864179	8243	22
Adlercreutzia	3	rs55719207	A	G	-0.0699243	0.0158036	9.60505e-06	0.4141	105355971	8243	22
Adlercreutzia	11	rs11604400	T	C	-0.102524	0.0234834	9.74463e-06	0.1263	98386085	8107	21
Akkermansia	4	rs11729256	C	T	0.0750473	0.0150184	6.58393e-07	0.2879	95027272	11860	24
Akkermansia	11	rs4936098	G	A	0.0649225	0.0135934	1.10359e-06	0.3788	130280667	11857	24
Akkermansia	6	rs9349825	G	A	-0.0703407	0.0147133	2.59886e-06	0.2778	56341481	11857	24
Akkermansia	4	rs74542928	C	T	0.112623	0.0236434	1.4802e-06	0.0556	100544188	11215	22
Akkermansia	16	rs2602429	T	C	0.0745352	0.0156201	2.71569e-06	0.2273	81063149	11689	23
Akkermansia	1	rs61779207	A	G	-0.0760539	0.0167769	6.32116e-06	0.1919	41074472	11590	23
Akkermansia	1	rs11184341	C	G	0.0655855	0.0142236	4.06353e-06	0.3232	105422565	11863	24
Akkermansia	10	rs4242783	A	G	0.0685454	0.0147701	2.99799e-06	0.2323	5064327	11689	23
Akkermansia	18	rs117107102	G	A	0.204406	0.0431629	3.01139e-06	0.0606	49473635	4974	9
Akkermansia	15	rs12908520	A	G	0.061772	0.0130954	2.26482e-06	0.4596	97570657	11862	24
Akkermansia	12	rs111862613	C	T	0.0911199	0.0196748	3.39236e-06	0.197	130309670	11620	22
Akkermansia	20	rs941682	A	G	-0.0632957	0.0143777	9.17126e-06	0.3182	31867840	11808	23
Akkermansia	10	rs3995795	T	C	0.154566	0.0154896	6.25499e-06	0.3181	11389614	11808	23
Alistipes	7	rs67281112	C	G	0.0634575	0.0137846	3.91578e-06	0.2172	135778919	11689	23
Alistipes	1	rs67705352	G	T	-0.0532404	0.0110864	1.65123e-06	0.399	19790706	11863	24
Alistipes	7	rs11769002	A	G	-0.0528793	0.0109389	1.44962e-06	0.404	62443498	11864	24
Alistipes	11	rs7129639	A	C	-0.0524955	0.0109584	1.78422e-06	0.404	145128249	11864	24
Alistipes	9	rs1689282	C	A	-0.0520061	0.0113942	5.27578e-06	0.2727	16025853	11790	23
Alistipes	5	rs11958296	G	A	-0.0981222	0.0218272	9.29574e-06	0.0455	177755179	11155	21
Alistipes	21	rs8130320	G	A	-0.049002	0.010717	4.83612e-06	0.404	40580258	11864	24
Alistipes	11	rs2875322	C	T	-0.0580945	0.0131432	8.77703e-06	0.2273	130887552	11795	23
Alistipes	10	rs2290844	T	C	0.0813969	0.0191632	9.10135e-06	0.0758	127787142	17571	24
Alistipes	8	rs2450745	C	A	-0.080524	0.0184702	7.11836e-06	0.0657	144428720	11864	24
Alistipes	9	rs62576416	C	T	0.0492647	0.0109733	7.50368e-06	0.3939	112120264	17564	24
Alistipes	13	rs1107244	A	G	0.0758558	0.0171182	3.59059e-06	0.0707	38057357	17571	24
Alistipes	17	rs34417064	G	A	-0.048202	0.0106868	7.00749e-06	0.4949	52776479	17570	24
Alistipes	2	rs12990744	T	C	-0.0776618	0.0172986	8.20725e-06	0.1313	178000949	16694	22
Alistipes	20	rs4810359	G	A	-0.0652428	0.0146155	7.49669e-06	0.1768	41191335	17380	22
Allisonella	9	rs602075	G	A	0.168974	0.0296976	3.56575e-08	0.2828	49410892	3129	17
Allisonella	9	rs35778461	T	C	0.146679	0.0297186	1.2063e-06	0.2172	100150556	3212	18
Allisonella	2	rs6742198	A	G	0.149152	0.0316484	3.34514e-06	0.2677	33607071	3182	17
Allisonella	5	rs1901739	G	T	0.115769	0.0248626	3.58801e-06	0.4545	114286707	3212	18
Allisonella	7	rs76904847	A	G	0.148523	0.0334857	6.08751e-06	0.1818	137968010	3182	17
Allisonella	12	rs35110698	C	T	-0.146322	0.0320852	5.72322e-06	0.1869	28018998	3212	18
Allisonella	10	rs7898615	G	T	0.167966	0.0373586	8.87277e-06	0.0859	122413451	3212	18
Allisonella	11	rs594561	T	C	0.112231	0.0251681	9.41103e-06	0.4596	88632972	3212	18
Allisonella	18	rs685403	C	G	-0.175203	0.0404474	4.88394e-06	0.1061	75370866	3212	18
Alloprevotella	8	rs12675596	T	G	0.145669	0.0290678	9.63726e-07	0.2525	69994816	3008	17
Alloprevotella	4	rs58212166	G	A	-0.161506	0.0359102	7.93614e-06	0.1465	189076705	3009	17
Alloprevotella	21	rs34619204	A	G	-0.156037	0.0344392	8.8419e-06	0.2323	40993008	3003	17
Alloprevotella	3	rs17380632	T	A	0.125564	0.0280409	9.27121e-06	0.3131	79794395	3009	17
Alloprevotella	3	rs4680035	G	A	-0.119599	0.0259446	4.99052e-06	0.4545	152805600	3007	17
Alloprevotella	1	rs4364940	G	A	0.126418	0.0282207	8.58353e-06	0.2778	234126516	3008	17
Alloprevotella	21	rs2154444	G	T	0.138234	0.0308961	8.36755e-06	0.2121	36053643	3009	17
Anaerofilum	12	rs816292	C	T	-0.113003	0.02204	2.64038e-07	0.2374	117811409	5017	21
Anaerofilum	2	rs79598899	T	C	0.182586	0.0357284	3.74728e-07	0.0859	191139151	4079	18
Anaerofilum	1	rs4506496	A	G	0.10309	0.0212861	1.4866e-06	0.3283	247145690	4935	21
Anaerofilum	3	rs712981	C	A	0.10076	0.0202902	6.83115e-07	0.3687	129686434	5051	22
Anaerofilum	10	rs17105491	C	G	-0.193107	0.0411187	1.56819e-06	0.0707	125294406	4856	19
Anaerofilum	11	rs10794359	C	T	-0.0953524	0.02006	2.23496e-06	0.4949	1051715	4994	21
Anaerofilum	14	rs17096874	T	C	-0.126337	0.0268919	2.8603e-06	0.2222	30991358	5051	22
Anaerofilum	17	rs356049	A	G	0.132603	0.0289802	6.55844e-06	0.1667	6450532	4994	21
Anaerofilum	2	rs1563175	C	A	0.0923834	0.0202157	5.53848e-06	0.4192	3838940	5051	22
Anaerofilum	2	rs17012738	G	T	0.0903417	0.0200239	7.24168e-06	0.4242	76698142	5051	22
Anaerofilum	9	rs9299345	C	T	-0.1364	0.0302372	8.04309e-06	0.1465	104339812	5051	22
Anaerofilum	12	rs4244069	A	G	-0.146775	0.0326594	9.81202e-06	0.1313	67167461	5030	21
Anaerostipes	16	rs7193624	T	C	0.0750642	0.0150723	5.35482e-07	0.1465	77574020	16926	24
Anaerostipes	10	rs2804244	G	A	-0.053089	0.0110983	2.04051e-06	0.4444	117383184	16926	24
Anaerostipes	21	rs62215703	A	G	0.0644965	0.0136702	1.9777e-06	0.2475	25873624	15550	21
Anaerostipes	2	rs2396460	C	T	-0.0512653	0.0109555	2.91088e-06	0.4949	228018671	16912	24
Anaerostipes	9	rs3900776	A	G	-0.110013	0.0236302	2.74765e-06	0.0556	13525082	14694	20
Anaerostipes	3	rs2014785	C	T	0.0515687	0.0112199	4.68061e-06	0.3737	17110010	16445	23
Anaerostipes	2	rs62157625	C	T	0.088573	0.0185548	1.44909e-06	0.096	142774333	15215	21
Anaerostipes	2	rs6726833	A	C	-0.0877497	0.0189408	3.32217e-06	0.096	39351569	16924	24
Anaerostipes	9	rs6474958	G	A	-0.0500065	0.0112001	6.74483e-06	0.4242	1582701	16918	24
Anaerostipes	4	rs6854026	C	T	-0.0508482	0.0109075	3.19578e-06	0.4444	169690814	16921	24
Anaerostipes	19	rs78735375	C	A	-0.137429	0.0305304	5.33384e-06	0.0404	1497547	10360	12
Anaerostipes	8	rs7823228	C	G	-0.0621085	0.0136614	5.84203e-06	0.2071	128397494	16445	23
Anaerostipes	1	rs13376554	T	A	0.197389	0.0458642	7.72059e-06	0.0303	67595108	3101	5
Anaerostipes	17	rs60983350	A	G	-0.0539901	0.0116575	4.42054e-06	0.4495	2850737	16344	22
Anaerostipes	11	rs10502061	G	A	0.0835752	0.0192017	7.93539e-06	0.0859	105615253	16825	23
Anaerotruncus	13	rs6563550	C	T	0.0877135	0.0176745	6.95123e-07	0.0707	38058413	16566	24
Anaerotruncus	14	rs8005030	T	C	0.0554447	0.0117854	2.54478e-06	0.2879	30607199	16548	24
Anaerotruncus	2	rs4669806	T	G	0.0576389	0.0122994	2.78165e-06	0.2424	12200752	16566	24
Anaerotruncus	14	rs10150232	G	A	0.0567088	0.0124877	5.59426e-06	0.2677	30418008	16117	23
Anaerotruncus	9	rs1272208	T	G	-0.0611743	0.0129831	2.4548e-06	0.2071	78630894	16117	23
Anaerotruncus	8	rs12056802	G	C	0.0774194	0.0177178	1.24484e-05	0.0808	74713100	16010	22
Anaerotruncus	11	rs11018566	G	A	-0.156465	0.0366032	1.91457e-05	0.0455	89040226	6278	10
Anaerotruncus	4	rs7675045	T	A	-0.0497815	0.0110573	6.72773e-06	0.4293	172808992	16566	24
Anaerotruncus	3	rs1431492	T	C	-0.0654996	0.0146188	7.4467e-06	0.197	150855371	16560	24
Anaerotruncus	6	rs9347879	C	T	0.050618	0.011049	4.62252e-06	0.5	165015261	16566	24
Anaerotruncus	2	rs17734739	C	T	0.0660052	0.014908	9.53342e-06	0.1717	211663702	15927	23
Anaerotruncus	15	rs6494922	G	A	0.0903106	0.0202257	8.00114e-06	0.0758	33459867	16067	23
Anaerotruncus	12	rs34449434	C	A	-0.0497004	0.0113402	1.17235e-05	0.4545	76523655	16117	23
Anaerotruncus	14	rs7155595	A	C	0.0539336	0.0118903	5.73481e-06	0.3434	77502546	16553	24
Anaerotruncus	4	rs115414803	C	A	-0.144356	0.0317524	5.45974e-06	0.0657	88163243	9273	10
Anaerotruncus	11	rs2704155	A	T	-0.106235	0.0234815	6.06257e-06	0.0455	54908652	12419	16
Bacteroides	3	rs6795673	T	C	0.0538565	0.0105251	3.1052e-07	0.4596	10593224	18301	24
Bacteroides	6	rs28757219	A	T	0.0818398	0.0170319	1.54674e-06	0.2222	29143451	14833	20
Bacteroides	13	rs9507307	T	C	0.0604456	0.0129128	2.85389e-06	0.2222	24910476	18184	23
Bacteroides	20	rs66474973	T	G	0.0812515	0.0164479	7.81489e-07	0.1414	58605432	17405	22
Bacteroides	1	rs11585893	G	A	-0.0740746	0.0147633	5.2356e-07	0.1313	10644351	17821	23
Bacteroides	9	rs495004	G	C	-0.0607475	0.0129865	2.9007e-06	0.1919	112855426	17707	22
Bacteroides	19	rs17619981	G	T	0.0880978	0.0187002	2.46434e-06	0.0455	24342250	15801	20
Bacteroides	14	rs2023437	C	T	-0.0782325	0.0167634	3.05837e-06	0.1263	22045949	17484	23
Bacteroides	3	rs66710942	T	C	0.0488038	0.0107412	5.53011e-06	0.399	77215327	17821	23
Bacteroides	6	rs13207588	G	A	-0.059205	0.0131195	6.39901e-06	0.1919	41519430	17707	22
Bacteroides	3	rs2366421	A	T	-0.0528153	0.0117124	6.50319e-06	0.2323	62019400	18299	24
Bacteroides	1	rs1340391	C	T	-0.0592004	0.0132244	7.58422e-06	0.1667	102960989	18302	24
Barnesiella	4	rs2276875	G	A	-0.0697176	0.0139537	5.84261e-07	0.2778	5730954	17707	22
Barnesiella	6	rs2428166	A	G	-0.165859	0.0337309	8.78294e-07	0.0657	5730954	13893	22
Barnesiella	12	rs60316894	T	C	-0.121478	0.025184	1.40969e-06	0.0606	54872438	12717	18
Barnesiella	3	rs35177866	G	A	0.0917125	0.0190133	1.40998e-06	0.1263	181589155	13394	21
Barnesiella	7	rs13242616	C	T	-0.0583747	0.0123176	2.14631e-06	0.4091	122021518	13945	23
Barnesiella	4	rs79795328	G	A	-0.0818645	0.0176441	3.48793e-06	0.1364	114546595	13657	22
Barnesiella	7	rs2057922	C	G	0.0915241	0.0194623	2.5682e-06	0.0707	10076378	14208	24
Barnesiella	6	rs199035	A	G	0.0559495	0.0119716	2.96061e-06	0.4394	23435415	13945	23
Barnesiella	3	rs62251337	G	A	-0.0690763	0.0149374	3.75721e-06	0.2172	44327429	13945	23
Barnesiella	5	rs77455852	G	T	-0.0891491	0.0195601	5.17142e-06	0.1465	54107036	13394	21
Barnesiella	6	rs11155559	C	T	0.0956023	0.0212961	7.14922e-06	0.0556	148601905	13383	21
Barnesiella	15	rs12909713	T	C	-0.0550716	0.0120039	4.47925e-06	0.4343	87145913	14205	24
Barnesiella	2	rs113258194	G	A	0.098992	0.0214121	3.77895e-06	NA	180020849	13945	23
Barnesiella	1	rs28479800	T	A	-0.09152	0.0210002	1.31227e-05	0.0707	206216607	12399	20
Barnesiella	8	rs76181748	T	C	-0.0778559	0.017164	5.73305e-06	0.1465	105458416	14201	24
Barnesiella	4	rs72684847	C	T	-0.114369	0.0253873	6.63807e-06	0.0505	102616869	12984	19
Barnesiella	8	rs28418786	G	C	-0.0791324	0.0174957	6.09797e-06	0.1313	25834694	13698	23
Bifidobacterium	2	rs182549	T	C	0.119703	0.0127294	5.26663e-21	0.2626	136616754	14778	24
Bifidobacterium	13	rs7322849	C	T	0.112428	0.0201813	2.53379e-08	0.101	112859829	14778	24
Bifidobacterium	12	rs10841473	C	G	-0.0624207	0.0129438	1.41828e-06	0.2576	20378911	14777	24
Bifidobacterium	5	rs56108664	C	T	0.0729971	0.0157926	3.79623e-06	0.1869	537890	13916	22
Bifidobacterium	7	rs2686790	C	T	0.070741	0.0157926	7.48606e-06	0.096	48090746	14778	24
Bifidobacterium	2	rs4567981	A	T	0.0562084	0.0117923	1.87426e-06	0.404	49906864	14666	23
Bifidobacterium	10	rs2491158	A	G	0.0712624	0.015983	8.24825e-06	0.1717	126089703	14021	23
Bifidobacterium	5	rs76671854	G	C	-0.0846055	0.0184003	4.26478e-06	0.1061	169748189	13806	21
Bifidobacterium	21	rs75344046	T	C	0.232354	0.0505979	4.38657e-06	0.0606	31861790	3856	6
Bifidobacterium	17	rs540489	G	T	-0.0637641	0.0138746	4.31206e-06	0.1768	72897722	14561	22
Bifidobacterium	6	rs857444	T	C	0.0558234	0.0121219	4.12143e-06	0.3737	14617591	14777	24
Bifidobacterium	1	rs12022129	A	G	0.0619356	0.0138937	8.28027e-06	0.2071	207003374	14776	24
Bifidobacterium	2	rs62181700	A	G	-0.0624643	0.0131205	1.92818e-06	0.2576	189805784	14774	24
Bifidobacterium	4	rs55888705	G	A	0.0546319	0.0121139	6.48679e-06	0.399	1517826	14777	24
Bifidobacterium	22	rs5746486	C	T	-0.0536216	0.0120801	9.04393e-06	0.3737	18354272	14778	24
Bifidobacterium	5	rs73797465	G	T	-0.0953566	0.0209237	5.18003e-06	0.0758	142793467	14666	23
Bilophila	6	rs116261629	C	G	0.128112	0.0261358	9.49685e-07	0.0707	20505628	11276	19
Bilophila	9	rs1571225	T	C	0.0826826	0.0170621	1.25998e-06	0.1212	4940871	12854	24
Bilophila	20	rs3827020	T	C	0.0766479	0.0160642	1.83002e-06	0.1768	61980991	12628	21
Bilophila	1	rs1241171	A	G	-0.0692654	0.0150148	3.96644e-06	0.1869	103299921	12856	24
Bilophila	7	rs7802841	A	C	0.0670097	0.0137701	1.13689e-06	0.3283	138583840	12856	24
Bilophila	14	rs8013541	T	A	-0.0571991	0.0125673	5.32828e-06	0.4242	67640571	12856	24
Bilophila	3	rs6793291	A	C	0.112729	0.0241633	3.08165e-06	0.0455	194419531	11051	20
Bilophila	7	rs1917709	T	A	0.118509	0.026742	9.35404e-06	0.0657	123174986	10886	19
Bilophila	15	rs542415	C	T	-0.0613623	0.0133436	4.25268e-06	0.3081	50011554	12777	23
Bilophila	8	rs72676854	C	T	0.123209	0.026882	4.57669e-06	0.0758	109990939	11616	19
Bilophila	18	rs4798126	A	G	0.073288	0.016799	1.28499e-05	0.1919	3765773	12777	23
Bilophila	12	rs1969927	A	G	0.0564589	0.0126935	8.67284e-06	0.4646	100786847	12777	23
Bilophila	8	rs60178956	A	G	-0.0624818	0.0141485	1.00478e-05	0.2677	90878338	12777	23
Bilophila	7	rs2713349	T	A	0.0617228	0.0140174	1.06621e-05	0.202	9510367	12853	24
Bilophila	17	rs9899990	G	A	-0.102702	0.0233878	1.1269e-05	0.0606	9121579	12088	22
Bilophila	13	rs11069458	C	T	-0.0680947	0.015503	1.1213e-05	0.1616	102402685	12856	24
Bilophila	7	rs2728491	T	G	-0.0627416	0.0139456	6.82714e-06	0.3101	47211732	12856	24
Blautia	16	rs11149971	T	C	0.117605	0.02339	4.95627e-07	0.0152	77238810	16255	20
Blautia	17	rs12453000	T	C	0.0625335	0.0129987	1.5037e-06	0.2273	16895873	17815	23
Blautia	1	rs115043014	A	G	-0.206605	0.043992	2.64742e-06	0.0404	175757311	4902	8
Blautia	7	rs67794373	T	C	0.0601709	0.0123443	1.09143e-06	0.2475	124210039	18158	23
Blautia	7	rs117001700	C	T	0.196414	0.0441122	8.48342e-06	0.0404	68396262	4965	6
Blautia	19	rs72973581	G	A	0.125169	0.0265408	2.40406e-06	0.0909	1043103	12764	12
Blautia	19	rs4926264	C	T	0.0826207	0.0178239	3.56273e-06	0.0404	13420917	18276	24
Blautia	9	rs7860714	G	A	-0.0502178	0.0109853	4.84536e-06	0.3384	1866537	18162	23
Blautia	11	rs682885	G	A	-0.0493376	0.0107359	4.31547e-06	0.4343	87805911	18274	24
Blautia	1	rs2788271	G	T	-0.0575596	0.0133492	1.61893e-05	0.1869	219117743	18276	24
Blautia	14	rs113271346	T	C	0.0782682	0.0172116	5.4313e-06	0.1212	78062644	17465	23
Blautia	6	rs3005511	G	A	0.0501085	0.0110768	6.07534e-06	0.399	74605806	18276	24
Blautia	6	rs16892041	C	T	-0.0622605	0.0141804	1.13037e-05	0.1869	9298640	18276	24
Butyricicoccus	2	rs56221232	C	T	0.0828027	0.0167401	7.56061e-07	0.1313	153453410	17133	24
Butyricicoccus	4	rs2017189	T	G	-0.0506956	0.011024	4.25241e-06	0.4747	7460153	17133	24
Butyricicoccus	13	rs7322368	C	T	0.0815733	0.0183167	8.44793e-06	0.1111	100213990	17134	24
Butyricicoccus	18	rs75238760	A	T	0.0619423	0.0139942	9.58685e-06	0.197	22899113	17022	23
Butyricicoccus	13	rs12585793	C	T	-0.262206	0.0564729	3.43309e-06	0.0505	27018240	3135	7
Butyricicoccus	7	rs62478070	G	T	0.224039	0.0494959	5.99916e-06	0.0505	157688150	4007	8
Butyricicoccus	10	rs4962426	T	G	0.0614216	0.0135979	6.27262e-06	0.2273	126908208	16889	23
Butyricicoccus	2	rs10084203	G	A	0.0549699	0.0123563	8.63733e-06	0.2475	191304149	17135	24
Butyricicoccus	1	rs12034718	G	A	0.0701199	0.0158213	9.33718e-06	0.1465	67379595	16237	22
Butyricimonas	21	rs113054641	A	G	-0.144881	0.0274574	1.31619e-07	0.0909	16550389	9949	22
Butyricimonas	5	rs62390301	C	T	-0.0872983	0.0174893	5.99024e-07	0.1465	159867647	10634	23
Butyricimonas	10	rs7083431	C	A	0.0703539	0.0144439	1.11118e-06	0.3737	72711156	10737	24
Butyricimonas	5	rs2642760	C	G	0.0713357	0.0145396	9.28036e-07	0.3333	62119947	10634	23
Butyricimonas	3	rs782080	A	T	0.0653488	0.0137973	2.17623e-06	0.3939	127468661	10733	24
Butyricimonas	16	rs1862649	A	G	0.113124	0.0248176	5.1592e-06	0.0556	22172866	10123	22
Butyricimonas	12	rs12304031	A	G	-0.086278	0.0196846	1.17047e-05	0.1616	129438771	10658	23
Butyricimonas	2	rs71428626	T	G	-0.133188	0.0289905	4.34411e-06	0.0909	83093264	9776	20
Butyricimonas	3	rs78453362	G	A	-0.14948	0.0327073	4.87161e-06	0.0455	78740009	8207	16
Butyricimonas	5	rs326049	G	C	0.0759694	0.0167617	5.8342e-06	0.1667	997217	10557	22
Butyricimonas	19	rs62130338	A	G	-0.0732608	0.0158324	3.70509e-06	0.2576	49162501	10557	22
Butyricimonas	8	rs9657374	T	C	0.0680719	0.0148172	4.34617e-06	0.3535	4834406	10737	24
Butyricimonas	18	rs12458763	C	A	0.122037	0.0269587	5.9882e-06	0.0859	34091618	10383	22
Butyricimonas	15	rs2114713	T	G	0.062721	0.0138998	6.41058e-06	0.399	80528373	10734	24
Butyricimonas	1	rs270727	C	G	-0.0694173	0.0150795	4.15637e-06	0.2525	45082825	10634	23
Butyricimonas	10	rs72814525	G	A	0.0664154	0.0149766	9.22425e-06	0.3838	72443070	10736	24
Butyricimonas	11	rs11228830	G	A	0.135265	0.0298411	5.81978e-06	0.1263	56664962	8974	18
Butyrivibrio	14	rs72723662	T	C	0.224078	0.0449336	6.13655e-07	0.096	76065563	3073	17
Butyrivibrio	1	rs7412979	G	C	0.186779	0.0389112	1.58568e-06	0.0758	235580646	3480	20
Butyrivibrio	6	rs7752361	G	A	-0.11923	0.0239975	6.74908e-07	0.4293	111780705	3481	20
Butyrivibrio	13	rs4537857	C	T	-0.12459	0.0260992	1.80868e-06	0.3081	27292666	3482	20
Butyrivibrio	7	rs11761679	C	T	0.154775	0.0321539	1.48255e-06	0.1818	150596929	3482	20
Butyrivibrio	17	rs16941336	T	C	0.127488	0.0267936	1.9539e-06	0.2929	20575697	3482	20
Butyrivibrio	18	rs28846706	G	A	0.176368	0.0392809	7.12513e-06	0.3181	10256979	3481	20
Butyrivibrio	14	rs74622183	G	A	-0.201027	0.0428204	2.6705e-06	0.0859	34150977	3478	20
Butyrivibrio	6	rs7763512	A	G	0.119846	0.0253367	2.24387e-06	0.3889	21960091	3259	19
Butyrivibrio	10	rs142855850	G	A	0.205013	0.0457138	7.30113e-06	0.0758	22587900	3234	18
Butyrivibrio	6	rs9349693	G	A	0.117973	0.0259861	5.62953e-06	0.2929	53939724	3482	18
Butyrivibrio	20	rs486484	G	A	-0.108349	0.0240008	6.35024e-06	0.4293	811507	3456	19
Butyrivibrio	5	rs17163238	A	G	0.140987	0.0309117	5.09216e-06	0.197	128976021	3482	20
Butyrivibrio	3	rs4928024	G	A	-0.17471	0.0389333	7.20898e-06	0.0758	54288503	3481	20
Butyrivibrio	6	rs1007475	T	G	0.118065	0.0261271	6.21647e-06	0.3434	148403405	3482	20
Butyrivibrio	9	rs16934069	C	T	-0.133784	0.0299444	7.90439e-06	0.2475	119693164	3482	20
CandidatusSoleaferrea	1	rs61825792	C	T	0.112199	0.0231856	1.30378e-06	0.2172	224687852	6145	23
CandidatusSoleaferrea	8	rs10090365	G	A	-0.0834413	0.0180989	4.02081e-06	0.4545	138638199	6145	23
CandidatusSoleaferrea	3	rs4678258	C	T	0.0986136	0.0215646	4.80942e-06	0.2475	137945192	6101	22
CandidatusSoleaferrea	8	rs10108780	G	A	-0.092834	0.0199807	3.38114e-06	0.2677	123882833	5999	22
CandidatusSoleaferrea	10	rs386526	G	C	0.0818459	0.0180086	5.49832e-06	0.4747	82879688	6144	23
CandidatusSoleaferrea	7	rs36160691	A	G	0.10388	0.023696	1.16588e-05	0.3283	351270	5958	21
CandidatusSoleaferrea	5	rs6881988	C	G	-0.0819131	0.018185	6.65532e-06	0.5	172758774	6140	23
CandidatusSoleaferrea	6	rs11153159	C	G	-0.12805	0.0285446	7.25861e-06	0.1061	109376647	6101	22
CandidatusSoleaferrea	9	rs10809135	C	T	0.0834858	0.0182426	4.73019e-06	0.4646	10611282	5999	22
CandidatusSoleaferrea	2	rs9973954	G	A	0.0892075	0.0195401	4.98674e-06	0.298	19885907	6145	23
CandidatusSoleaferrea	12	rs6489992	G	A	-0.0840437	0.0187031	7.00358e-06	0.3838	115352769	6142	23
CandidatusSoleaferrea	15	rs6494306	G	A	-0.0969304	0.0214221	6.04566e-06	0.2071	62394540	6145	23
CandidatusSoleaferrea	4	rs12500231	T	A	0.0813853	0.0182696	8.40115e-06	0.3889	52935445	6145	23
CandidatusSoleaferrea	14	rs7400877	C	T	-0.0951085	0.0212799	7.84381e-06	0.202	76403542	6145	23
CandidatusSoleaferrea	3	rs2193878	A	T	0.228255	0.0509241	7.38574e-06	0.0354	190349049	3088	11
CandidatusSoleaferrea	19	rs830149	G	C	0.184647	0.0397237	3.34734e-06	0.0808	47991441	5065	20
Catenibacterium	1	rs12404911	T	C	0.140717	0.0304142	3.71554e-06	0.2071	240118443	3239	17
Catenibacterium	4	rs77285108	A	G	-0.161826	0.0353447	4.68288e-06	0.1515	122282768	3210	16
Catenibacterium	7	rs73128290	G	A	0.129726	0.0284563	5.1448e-06	0.1818	57364320	3239	17
Catenibacterium	6	rs212393	A	G	-0.135254	0.0286209	2.29318e-06	0.3687	159485742	3239	17
Catenibacterium	6	rs7742829	T	C	0.11411	0.0251099	5.50844e-06	0.3838	105089665	3239	17
Christensenellaceae_R-7_group	19	rs999354	A	T	0.0580248	0.0117185	7.36256e-07	0.3485	34076956	16324	24
Christensenellaceae_R-7_group	10	rs78521377	T	C	0.124992	0.0274797	5.40258e-06	0.0455	126448374	12605	16
Christensenellaceae_R-7_group	7	rs62467127	T	C	0.114108	0.0251983	5.94272e-06	0.0505	118096925	12719	19
Christensenellaceae_R-7_group	18	rs17081797	G	A	-0.0904325	0.0204253	9.53446e-06	0.0808	67555560	16324	24
Christensenellaceae_R-7_group	19	rs62132810	G	A	-0.0828853	0.0179623	3.94211e-06	0.101	49279227	15066	20
Christensenellaceae_R-7_group	19	rs60954665	G	T	0.049815	0.0110787	6.9097e-06	0.4596	35883736	16324	24
Christensenellaceae_R-7_group	4	rs10461257	G	A	-0.0551969	0.0122069	6.13234e-06	0.3283	156131004	15987	23
Christensenellaceae_R-7_group	5	rs79150079	A	C	0.121547	0.0270977	7.27469e-06	0.101	29352420	11994	16
Christensenellaceae_R-7_group	2	rs62190261	C	A	0.0958394	0.0214723	8.06685e-06	0.0707	230943099	15274	21
Christensenellaceae_R-7_group	9	rs892686	G	A	0.0514099	0.011136	3.90155e-06	0.3788	83043376	16325	24
Christensenellaceae_R-7_group	18	rs73952017	T	C	-0.0862164	0.0194354	9.1623e-06	0.0859	1779609	15274	21
Clostridium_innocuum_group	5	rs6890185	C	T	0.113424	0.0233137	1.14398e-06	0.3384	71186626	4166	20
Clostridium_innocuum_group	18	rs61267978	C	T	0.14708	0.0320875	4.56816e-06	0.1263	6348227	4165	20
Clostridium_innocuum_group	3	rs1948423	A	T	-0.108859	0.023425	3.36571e-06	0.2879	103025517	4165	20
Clostridium_innocuum_group	1	rs6577484	A	G	0.160425	0.0360857	8.76243e-06	0.1313	8419420	3858	18
Clostridium_innocuum_group	5	rs10074000	C	T	-0.102648	0.0227508	6.42682e-06	0.404	113126539	4048	19
Clostridium_innocuum_group	18	rs1942371	A	G	-0.157938	0.034187	3.84054e-06	0.1212	69274308	3971	19
Clostridium_innocuum_group	5	rs40656	T	C	0.142664	0.0311021	4.49732e-06	0.197	9368158	4048	19
Clostridium_innocuum_group	6	rs71564433	A	T	-0.126746	0.0274657	3.93654e-06	0.2121	143718234	4164	20
Clostridium_innocuum_group	15	rs77845139	G	A	-0.114993	0.0257186	7.77848e-06	0.2828	59704208	4048	19
Clostridium_innocuum_group	12	rs10506058	G	A	0.0997048	0.0221926	7.03224e-06	0.4192	30268485	4163	20
Clostridium_innocuum_group	5	rs4869133	A	G	-0.180591	0.0409505	1.03385e-05	0.0657	95717619	3735	17
Clostridium_sensu_stricto	6	rs550843	C	T	-0.0783246	0.0169209	3.67688e-06	0.1111	165722832	14102	24
Clostridium_sensu_stricto	10	rs2795528	A	G	-0.184315	0.0392204	2.60853e-06	0.0404	43270264	6366	9
Clostridium_sensu_stricto	1	rs2817172	T	C	0.058139	0.0124492	3.0107e-06	0.3788	3041519	13658	23
Clostridium_sensu_stricto	5	rs115807074	G	A	-0.22736	0.0492575	3.91702e-06	0.0556	84997131	4229	6
Clostridium_sensu_stricto	12	rs116847295	T	C	0.110021	0.0246032	7.75488e-06	0.0202	43485015	14118	24
Clostridium_sensu_stricto	9	rs12341505	A	G	0.0810718	0.0180121	6.76475e-06	0.1414	136710881	14118	24
Clostridium_sensu_stricto	1	rs11586026	T	A	0.110967	0.0250498	9.42984e-06	0.0758	83252771	13095	21
Clostridium_sensu_stricto	1	rs11264403	A	G	-0.139062	0.0334454	3.21238e-05	0.0404	155676492	7285	10
Clostridium_sensu_stricto	3	rs12490337	G	C	-0.0616879	0.0137581	7.3343e-06	0.2626	111482845	14121	24
Collinsella	13	rs9541268	A	C	0.09597	0.0197312	1.15115e-06	0.0808	68610061	12914	20
Collinsella	17	rs2671662	G	C	-0.0567751	0.011945	2.00377e-06	0.4747	47529492	14334	23
Collinsella	2	rs73052258	A	G	0.0930178	0.0202658	4.43498e-06	0.0657	195739311	14334	23
Collinsella	21	rs2103510	A	G	0.0786551	0.0168217	2.92782e-06	0.1162	29355467	14334	23
Collinsella	4	rs75672793	G	A	-0.108908	0.0240522	5.95463e-06	0.0606	149818294	12601	19
Collinsella	11	rs10890671	C	T	-0.0537401	0.0118848	6.13339e-06	0.4949	107123199	14334	23
Collinsella	16	rs12921100	T	A	0.0563759	0.0127019	9.06371e-06	0.3434	77283458	14334	23
Collinsella	15	rs59414781	G	C	0.0668866	0.0149773	7.97458e-06	0.1869	50026113	14334	23
Collinsella	19	rs62102630	G	A	-0.0696299	0.0153325	5.59005e-06	0.197	31879555	14334	23
Collinsella	7	rs62448869	A	T	-0.0540663	0.0120325	7.01039e-06	0.4192	24465024	14334	23
Collinsella	19	rs149807560	A	C	-0.104264	0.0235841	9.82661e-06	0.101	56526640	13473	21
Coprococcus_1	20	rs4277593	A	G	-0.0585649	0.0109914	9.91544e-08	0.4697	4319420	16651	23
Coprococcus_1	4	rs56405618	G	A	-0.08963	0.0186508	1.5422e-06	0.0808	174468316	16379	23
Coprococcus_1	1	rs74101919	C	T	-0.0718989	0.0144651	6.67805e-07	0.1869	95424321	16732	24
Coprococcus_1	1	rs1010560	A	C	0.0580232	0.0122722	2.26699e-06	0.3131	30400301	16723	24
Coprococcus_1	11	rs73031725	C	T	0.167591	0.0355224	2.38293e-06	0.0556	134622282	7206	7
Coprococcus_1	2	rs1519491	C	T	0.0499197	0.0113558	1.10278e-05	0.3333	22079770	16733	24
Coprococcus_1	6	rs1576241	G	A	-0.0510343	0.0109535	3.1744e-06	0.4949	72529277	16729	24
Coprococcus_1	3	rs73167075	C	T	0.0573137	0.0127573	7.03533e-06	0.2475	165693143	16733	24
Coprococcus_1	11	rs12794898	T	G	0.0903299	0.0197212	4.64223e-06	0.101	124554061	15186	21
Coprococcus_1	10	rs946513	T	C	0.205899	0.0460018	7.60941e-06	0.0606	15913820	4310	6
Coprococcus_1	6	rs1762123	T	C	-0.0891532	0.0198554	7.11821e-06	0.0505	150288094	16724	24
Coprococcus_1	7	rs7784490	G	C	-0.0518543	0.0113136	4.57566e-06	0.4242	132556835	16733	24
Coprococcus_1	14	rs12886051	C	G	-0.0521782	0.0118051	9.87075e-06	0.3737	29898456	16633	23
Coprococcus_1	19	rs2907920	G	A	0.0561173	0.0126824	9.65204e-06	0.2828	2600717	16040	21
Coprococcus_2	20	rs59936925	T	A	0.117085	0.0233995	5.62231e-07	0.0859	49266770	10931	22
Coprococcus_2	1	rs6677933	T	C	-0.0804405	0.0164216	9.65961e-07	0.2677	112139008	11483	24
Coprococcus_2	14	rs1958519	A	T	0.0665288	0.0138558	1.5747e-06	0.4091	86833255	11009	23
Coprococcus_2	4	rs72680320	C	T	-0.0649382	0.013919	3.07963e-06	0.4444	131125786	11009	23
Coprococcus_2	9	rs2482516	T	C	0.0754415	0.0164619	4.58787e-06	0.2525	25554068	11483	24
Coprococcus_2	10	rs35890118	G	A	-0.066536	0.0147661	6.60626e-06	0.2525	129715759	11478	24
Coprococcus_2	1	rs9426473	G	A	0.0727361	0.0161662	6.81836e-06	0.2222	4210455	11486	24
Coprococcus_2	5	rs6894272	C	T	-0.113458	0.0253003	7.31001e-06	0.0606	33114638	11001	22
Coprococcus_2	3	rs12634070	C	T	0.0736486	0.0164921	7.98149e-06	0.1869	180544880	11457	23
Coprococcus_2	1	rs61823518	C	A	-0.0955381	0.0215724	9.47978e-06	0.096	223688236	10980	22
Coprococcus_3	19	rs8100692	C	T	0.0577411	0.0113476	3.61099e-07	0.4242	40032132	15829	24
Coprococcus_3	8	rs62481985	C	G	-0.0582385	0.0115052	4.15052e-07	0.4141	4128340	15472	23
Coprococcus_3	22	rs178271	C	T	0.145257	0.0294239	7.9454e-07	0.0455	21331556	10794	13
Coprococcus_3	2	rs13394391	T	C	-0.0709302	0.0150918	2.60265e-06	0.1869	240727657	15834	24
Coprococcus_3	17	rs11080344	T	C	0.0516921	0.0113054	4.82322e-06	0.4091	26104511	15835	24
Coprococcus_3	1	rs7521171	A	G	-0.0596434	0.0129279	3.95831e-06	0.298	149998497	15472	23
Coprococcus_3	17	rs11077359	C	T	-0.0645443	0.0148833	1.44646e-05	0.1768	76343961	15378	22
Coprococcus_3	7	rs13247359	A	G	0.051211	0.0113031	5.87864e-06	0.4949	76357726	15833	24
Coprococcus_3	14	rs4575475	A	G	0.0619514	0.0137787	6.91909e-06	0.2222	99141751	15154	23
Coprococcus_3	9	rs10810043	G	A	0.0515518	0.0115923	8.70493e-06	0.4495	13799809	15833	24
Corprobacter	1	rs305411	G	A	0.129218	0.0264518	1.03399e-06	0.1061	88233128	6777	23
Corprobacter	3	rs3828477	T	G	-0.091218	0.019569	3.14157e-06	0.2374	46483717	6798	23
Corprobacter	4	rs55672356	A	T	-0.193354	0.0413815	2.97584e-06	0.0606	34852443	4903	18
Corprobacter	11	rs143662916	T	C	0.253264	0.0540141	2.7475e-06	0.0808	103549974	3083	10
Corprobacter	6	rs213863	T	C	-0.0887412	0.0188377	2.46719e-06	0.3586	97234939	6798	23
Corprobacter	6	rs72821405	C	T	-0.147365	0.0319978	4.11512e-06	0.0657	4714797	6177	20
Corprobacter	12	rs11532348	T	C	-0.103931	0.0226826	4.60671e-06	0.202	98289796	6364	21
Corprobacter	9	rs12684609	C	T	0.100827	0.0220366	4.75259e-06	0.2222	137784868	6364	21
Corprobacter	2	rs74919520	A	G	0.125703	0.0276296	5.37533e-06	0.0758	32242452	6387	22
Corprobacter	4	rs28402691	C	T	0.110695	0.0251199	1.04968e-05	0.1919	96389240	6387	22
Corprobacter	20	rs189356	A	G	0.0781125	0.0171916	5.52925e-06	0.4444	57574851	6763	22
Corprobacter	15	rs12908296	G	A	0.100596	0.0223213	6.58319e-06	0.1515	91171436	6793	23
Corprobacter	4	rs76001613	G	C	0.21591	0.0493019	1.19031e-05	0.0657	3852385	3385	10
Defluviitaleaceae	3	rs4677103	G	A	0.0977912	0.0197263	7.14449e-07	0.1818	72207794	7983	22
Defluviitaleaceae	9	rs112893842	C	T	0.11381	0.0232806	1.01537e-06	0.1313	8786663	8183	23
Defluviitaleaceae	4	rs12500663	G	T	-0.114704	0.022771	4.72226e-07	0.1818	147446451	8174	23
Defluviitaleaceae	1	rs9725395	G	A	-0.13834	0.029554	2.85602e-06	0.0859	85205632	8011	22
Defluviitaleaceae	21	rs55658617	C	T	0.174369	0.0362226	1.48074e-06	0.0505	41811003	6663	16
Defluviitaleaceae	22	rs9608282	G	T	0.142939	0.0299793	1.86129e-06	0.0859	24804081	7716	20
Defluviitaleaceae	7	rs28696126	T	A	-0.106503	0.0238473	7.96815e-06	0.1667	79734541	7811	21
Defluviitaleaceae	1	rs1582238	C	T	0.0805036	0.0167257	1.48551e-06	0.3687	118723685	7983	22
Defluviitaleaceae	10	rs4344384	T	G	0.0715978	0.0156309	4.6381e-06	0.4495	66407366	8180	23
Defluviitaleaceae	4	rs2892880	A	G	0.0817755	0.0181686	6.76615e-06	0.2879	120741726	8182	23
Desulfovibrio	14	rs11160353	A	T	-0.0691756	0.0147285	2.64381e-06	0.4747	97116904	9234	24
Desulfovibrio	8	rs2853179	T	C	0.0811971	0.0174234	3.15872e-06	0.202	105462047	8949	23
Desulfovibrio	2	rs16863365	G	A	0.109402	0.0226964	1.43369e-06	0.1212	198089911	8776	22
Desulfovibrio	1	rs12031543	C	T	-0.127185	0.0281887	6.42464e-06	0.0657	68664315	8855	22
Desulfovibrio	3	rs13066142	A	G	0.119141	0.0250891	2.0472e-06	0.101	67478973	9241	24
Desulfovibrio	13	rs2590913	A	G	0.154496	0.0339396	5.31209e-06	0.0808	64264446	7225	15
Desulfovibrio	10	rs2032031	G	A	-0.0654931	0.0148681	1.05812e-05	0.4848	130170270	9241	24
Desulfovibrio	8	rs72647089	G	T	-0.106594	0.0239337	8.43869e-06	0.0657	57972916	8985	23
Desulfovibrio	5	rs7729080	A	C	-0.070287	0.0157691	8.30152e-06	0.2828	52653978	9241	24
Desulfovibrio	18	rs4797774	A	G	0.212582	0.0470044	6.10867e-06	0.0606	13447995	3476	8
Desulfovibrio	5	rs6580353	C	T	0.0770979	0.0169735	5.56588e-06	0.2727	139410687	9241	24
Dialister	8	rs11166701	A	G	-0.0655301	0.013186	6.7066e-07	0.4949	138295725	11720	23
Dialister	11	rs517089	A	T	0.076227	0.0170411	7.70842e-06	0.1414	10967286	11988	24
Dialister	10	rs4747450	A	C	0.0668509	0.0147685	5.99479e-06	0.2626	23199653	11987	24
Dialister	16	rs2314294	C	T	0.0865932	0.0193719	7.82041e-06	0.0859	9336862	11339	22
Dialister	11	rs4753063	A	G	-0.0596297	0.0130052	4.53831e-06	0.4495	92267129	11989	24
Dialister	7	rs2435610	C	A	0.0647131	0.0143314	6.31758e-06	0.303	150890034	11984	24
Dialister	4	rs10938938	A	G	-0.0773514	0.0170915	6.01878e-06	0.1919	23294359	11401	23
Dialister	14	rs10138457	C	T	-0.113054	0.0261933	1.5878e-05	0.0606	102458052	10968	21
Dialister	15	rs11071887	C	T	0.0662403	0.0146315	5.97579e-06	0.303	32955095	11989	24
Dialister	3	rs764177	A	C	-0.0601454	0.0135366	8.86431e-06	0.3434	45809449	11988	24
Dialister	9	rs76680460	A	G	-0.161296	0.0364332	9.54764e-06	0.0606	25447080	7176	13
Dialister	1	rs75416973	G	A	0.0727223	0.016451	9.84525e-06	0.1818	172809633	11402	23
Dorea	8	rs13279148	A	G	0.0715309	0.0150878	2.12676e-06	0.1414	127905865	17605	24
Dorea	8	rs62503162	G	A	-0.0974091	0.0194379	5.40656e-07	0.0909	15768657	16210	21
Dorea	6	rs12216169	A	T	0.0881722	0.0193683	5.30386e-06	0.0707	116078810	16086	20
Dorea	6	rs73729431	T	C	-0.13745	0.0299983	4.60699e-06	0.0455	25078050	9596	13
Dorea	17	rs4793307	T	C	0.0574165	0.0122472	2.75689e-06	0.2727	70733523	17600	24
Dorea	16	rs11150408	G	T	0.0488254	0.0109063	7.57735e-06	0.4899	81803497	17215	23
Dorea	3	rs345219	G	T	-0.0497368	0.0112621	1.004e-05	0.3889	6826520	17215	23
Dorea	9	rs62583469	A	T	-0.0634136	0.0142227	8.2489e-06	0.1717	106815466	16819	23
Dorea	6	rs3005511	G	A	0.0516127	0.0112852	4.79709e-06	0.399	74605806	17610	24
Dorea	4	rs1899291	T	C	0.0697217	0.0150285	3.49571e-06	0.1162	60992340	17609	24
Dorea	11	rs3752849	A	G	0.163846	0.036608	7.61664e-06	0.0202	8729057	5322	11
Dorea	7	rs12537781	C	T	-0.055544	0.0125223	9.18127e-06	0.2424	154978183	17608	24
Eggerthella	2	rs3851328	G	T	-0.107774	0.0236527	5.2004e-06	0.2323	45453805	5147	22
Eggerthella	7	rs2240838	G	A	0.0980582	0.0197653	7.00832e-07	0.4949	38335954	5147	22
Eggerthella	21	rs2223081	A	G	0.102572	0.0221108	3.50112e-06	0.2879	29778032	5147	22
Eggerthella	1	rs112205261	C	T	-0.188618	0.0403613	2.96492e-06	0.0657	9136139	5036	21
Eggerthella	17	rs4985746	A	G	0.110522	0.0247653	8.08973e-06	0.2222	17098213	4906	21
Eggerthella	11	rs1784405	G	T	0.0908248	0.0198175	4.5823e-06	0.4495	102470454	5147	22
Eggerthella	20	rs76663501	T	C	0.175349	0.0378576	3.62481e-06	0.0505	55647869	4814	19
Eggerthella	2	rs6430926	T	C	0.0879736	0.0197127	8.09034e-06	0.4949	141337454	5147	22
Eggerthella	4	rs2877457	A	G	-0.093486	0.0210208	8.69476e-06	0.1364	70483957	5083	21
Eggerthella	3	rs13070736	C	A	-0.121331	0.0272024	8.1841e-06	0.1061	20807454	5147	22
Eggerthella	15	rs67490567	C	T	0.108495	0.0245457	9.86512e-06	0.2071	65691324	5083	21
Eisenbergiella	8	rs3812426	A	G	0.106447	0.0224159	2.04686e-06	0.2475	50822676	5583	23
Eisenbergiella	15	rs1508033	C	A	0.091546	0.0195787	2.92803e-06	0.3586	53375201	5580	23
Eisenbergiella	11	rs12278566	A	T	-0.121065	0.0251658	1.50415e-06	0.1465	124764527	5582	23
Eisenbergiella	15	rs2683098	T	C	0.107319	0.022515	1.8741e-06	0.2273	36178565	5582	23
Eisenbergiella	17	rs11651545	C	T	0.106901	0.0237647	6.85031e-06	0.2071	53379732	5582	23
Eisenbergiella	8	rs13258851	G	A	0.137001	0.0302124	5.77115e-06	0.1263	55330814	5582	23
Eisenbergiella	2	rs12710729	A	C	0.0893384	0.0199069	7.19611e-06	0.303	19973210	5583	23
Eisenbergiella	10	rs12257723	C	A	-0.0952742	0.0211569	6.69309e-06	0.2929	109417101	5582	23
Eisenbergiella	21	rs4462860	A	G	0.0939071	0.0201104	3.01828e-06	0.3182	21610254	5460	22
Eisenbergiella	11	rs11027642	T	C	0.129006	0.0284844	5.92662e-06	0.0758	24001840	5583	23
Eisenbergiella	4	rs11938607	C	T	0.0978125	0.0216636	6.32955e-06	0.2323	189060431	5583	23
Eisenbergiella	3	rs1553971	G	T	0.120965	0.0263054	4.25618e-06	0.1313	111419486	5583	23
Enterorhabdus	4	rs11098863	A	T	-0.0966008	0.0162677	2.88172e-09	0.4949	127336602	7524	22
Enterorhabdus	10	rs7923280	T	A	0.0860019	0.0169148	3.68776e-07	0.3939	20280612	7524	22
Enterorhabdus	2	rs114731706	G	T	0.182308	0.0382298	1.85378e-06	0.0657	19611953	5956	14
Enterorhabdus	11	rs3017103	G	A	0.0980897	0.0208995	2.68689e-06	0.1515	62174193	7524	22
Enterorhabdus	12	rs73331712	C	T	0.26199	0.055123	2.00604e-06	0.0404	69515102	3109	10
Enterorhabdus	2	rs77655283	A	G	0.132988	0.0298306	8.26885e-06	0.0606	236439879	7494	21
Enterorhabdus	6	rs9470637	T	A	-0.0755513	0.0166263	5.51745e-06	0.404	37567189	7524	22
Enterorhabdus	19	rs424715	C	T	0.0818743	0.0174855	2.8351e-06	NA	35863028	7524	22
Enterorhabdus	8	rs10098492	C	T	0.132323	0.0293688	6.61974e-06	0.0808	113109756	7361	21
Enterorhabdus	7	rs2051957	T	C	0.0843291	0.0189864	8.93133e-06	0.2273	89709883	7524	22
Erysipelatoclostridium	17	rs7221249	G	A	0.0839861	0.0142741	4.00975e-09	0.4646	10177708	9781	24
Erysipelatoclostridium	1	rs710230	C	T	0.143381	0.0281514	3.52029e-07	0.0606	42333631	9016	20
Erysipelatoclostridium	4	rs4697572	G	A	-0.0810636	0.0163308	6.91117e-07	0.2727	25446787	9779	24
Erysipelatoclostridium	11	rs58236560	T	G	-0.111157	0.0234426	2.11966e-06	0.1364	121876913	9368	22
Erysipelatoclostridium	9	rs622418	G	A	-0.0668051	0.0143224	3.09574e-06	0.4444	90586043	9783	24
Erysipelatoclostridium	5	rs17804233	C	T	-0.0662914	0.0144203	4.28447e-06	0.4848	77815056	9783	24
Erysipelatoclostridium	2	rs1434153	A	G	-0.0684526	0.0152443	7.10995e-06	0.3232	34595533	9662	23
Erysipelatoclostridium	5	rs340991	G	A	-0.0740482	0.0158891	3.15745e-06	0.303	34892042	9781	24
Erysipelatoclostridium	8	rs6474512	C	A	0.067015	0.0143201	2.87195e-06	0.4747	38780606	9783	24
Erysipelatoclostridium	13	rs9590927	A	G	-0.0646003	0.0143479	6.71883e-06	0.4949	46372065	9782	24
Erysipelatoclostridium	1	rs61806970	T	C	0.142548	0.0320688	8.78649e-06	0.0606	167818597	8644	17
Erysipelatoclostridium	19	rs45480394	G	T	-0.0687134	0.0151835	6.02463e-06	0.3283	55857777	9604	22
Erysipelatoclostridium	11	rs2901723	A	C	0.0641339	0.0144295	8.80355e-06	0.4798	36871523	9662	23
Erysipelatoclostridium	17	rs34528142	G	C	-0.0875551	0.0195556	7.56172e-06	0.1919	71411325	9604	22
Erysipelatoclostridium	10	rs16936671	T	C	-0.0968026	0.0217883	8.87651e-06	0.1313	36394609	9488	23
Erysipelatoclostridium	6	rs3804326	G	A	0.14147	0.0336352	2.59917e-05	0.0606	24292185	7028	18
Erysipelotrichaceae_UCG-003	10	rs28568391	G	A	-0.0583911	0.0118741	8.76402e-07	0.4192	125628540	14544	23
Erysipelotrichaceae_UCG-003	8	rs11994308	T	C	0.115417	0.0242503	1.94139e-06	0.0556	91660344	13558	20
Erysipelotrichaceae_UCG-003	15	rs76502207	C	T	0.144844	0.0289929	5.85823e-07	0.1111	86522244	10740	15
Erysipelotrichaceae_UCG-003	18	rs11877693	G	C	-0.0948369	0.0189222	5.38842e-07	0.1111	43077293	14895	24
Erysipelotrichaceae_UCG-003	16	rs8053479	G	A	-0.0838212	0.0186509	6.98275e-06	0.1061	4076830	13813	21
Erysipelotrichaceae_UCG-003	7	rs17798136	A	G	0.158818	0.0347674	4.92405e-06	0.0758	33684926	7421	11
Erysipelotrichaceae_UCG-003	19	rs11666127	G	A	-0.0719187	0.0161371	8.32146e-06	0.1667	57828980	13813	21
Erysipelotrichaceae_UCG-003	6	rs62403464	C	T	-0.0731743	0.0156516	2.93659e-06	0.1515	24220160	14899	24
Erysipelotrichaceae_UCG-003	4	rs59068084	G	T	0.0564772	0.0120224	2.63142e-06	0.4394	113256737	14544	23
Erysipelotrichaceae_UCG-003	7	rs73074432	T	C	0.072154	0.0164378	1.13601e-05	0.2121	20554814	14217	23
Erysipelotrichaceae_UCG-003	11	rs4758231	T	G	-0.0551754	0.0122047	6.15934e-06	0.3081	7765096	14890	24
Erysipelotrichaceae_UCG-003	16	rs74988980	A	G	-0.133141	0.0348574	0.000133669	0.0606	80167277	5944	9
Erysipelotrichaceae_UCG-003	2	rs75949021	C	T	-0.169667	0.0374238	5.79681e-06	0.0455	175403951	6721	11
Erysipelotrichaceae_UCG-003	5	rs6875357	T	C	0.165673	0.0353831	2.8371e-06	0.0657	32345671	7034	14
Erysipelotrichaceae_UCG-003	18	rs2044550	C	T	-0.0609347	0.0136043	7.49643e-06	0.197	46582100	14899	24
Erysipelotrichaceae_UCG-003	14	rs79396538	G	C	0.0848148	0.0191146	9.11525e-06	0.1162	47935928	13750	22
Erysipelotrichaceae_UCG-003	10	rs12251396	G	A	-0.0705399	0.0158766	8.87073e-06	0.1919	873148	14211	23
Escherichia_Shigella	7	rs2267739	C	G	0.115505	0.0237628	1.16929e-06	0.0606	31136897	11853	23
Escherichia_Shigella	11	rs1154904	G	A	-0.0613376	0.0130644	2.66592e-06	0.4747	134774845	12002	24
Escherichia_Shigella	7	rs113513883	G	A	0.172283	0.038041	5.92966e-06	0.0758	140678199	6280	9
Escherichia_Shigella	17	rs7502686	C	G	-0.136384	0.0302576	6.56224e-06	0.0758	14173290	9990	18
Escherichia_Shigella	2	rs57024273	C	T	0.0626172	0.0139919	7.63184e-06	0.3081	236515155	11853	23
Escherichia_Shigella	13	rs113127095	G	A	0.151009	0.0323434	3.02765e-06	0.0556	23253392	8433	15
Escherichia_Shigella	10	rs117092367	T	A	0.117362	0.0264533	9.14044e-06	0.096	69394914	10304	18
Escherichia_Shigella	16	rs112767262	C	T	0.0732963	0.0163589	7.44585e-06	0.2424	3750623	11771	22
Escherichia_Shigella	3	rs11706043	A	T	0.075657	0.0164155	4.04863e-06	0.197	3173016	12001	24
Escherichia_Shigella	9	rs592299	C	T	-0.0592004	0.0129486	4.83227e-06	0.4495	136179347	11995	24
Escherichia_Shigella	7	rs4731451	A	G	-0.0609885	0.0135157	6.40922e-06	0.3687	128054100	12001	24
Escherichia_Shigella	16	rs35555519	G	C	0.101976	0.0222883	4.7551e-06	0.101	77711641	12002	24
Escherichia_Shigella	5	rs118526	A	C	-0.0594401	0.013598	1.23544e-05	0.3586	79863544	11853	23
Escherichia_Shigella	1	rs2798105	G	A	-0.100851	0.0222045	5.57475e-06	0.1061	48961903	11296	23
Eubacterium_brachy_group	10	rs112617308	C	T	-0.170873	0.0362844	2.38033e-06	0.101	94185213	4001	19
Eubacterium_brachy_group	22	rs9613196	A	T	-0.238718	0.0528561	4.98786e-06	0.096	26922534	3004	12
Eubacterium_brachy_group	5	rs62348779	C	T	-0.201481	0.043286	3.78122e-06	NA	17460096	3827	16
Eubacterium_brachy_group	10	rs2913110	T	C	0.105143	0.022942	4.55806e-06	0.4192	22892667	4001	19
Eubacterium_brachy_group	4	rs4862235	A	G	0.104806	0.0225751	3.73143e-06	0.4141	184628931	4000	19
Eubacterium_brachy_group	2	rs12151423	G	A	0.101329	0.0227324	9.2705e-06	0.5	218237281	3854	18
Eubacterium_brachy_group	4	rs73199919	C	T	-0.236717	0.0531335	8.15524e-06	0.0505	6856564	3008	13
Eubacterium_brachy_group	11	rs6591893	A	G	0.108225	0.0240319	7.34344e-06	0.3485	80236833	3999	19
Eubacterium_brachy_group	22	rs720439	G	A	-0.111927	0.0251252	7.02827e-06	0.2475	48190598	4001	19
Eubacterium_brachy_group	4	rs13139592	C	T	-0.145997	0.0327192	7.96753e-06	0.1566	144665178	3842	17
Eubacterium_brachy_group	14	rs1384962	G	A	0.120888	0.0266264	6.99292e-06	0.1717	96982139	4001	19
Eubacterium_coprostanoligenes_group	7	rs17159861	T	C	0.0962228	0.0168388	1.04e-08	0.1515	31085162	17380	24
Eubacterium_coprostanoligenes_group	7	rs9648214	C	T	-0.0828719	0.016431	2.52e-07	0.1313	16380806	17379	24
Eubacterium_coprostanoligenes_group	1	rs115325767	C	G	0.0783322	0.0174719	2.62e-06	0.1162	200638489	16555	22
Eubacterium_coprostanoligenes_group	15	rs12906958	T	C	-0.0533159	0.0115935	4.35e-06	0.298	36911598	17380	24
Eubacterium_coprostanoligenes_group	15	rs4076415	G	T	0.0515152	0.0110294	1.99e-06	0.4596	86440997	16960	23
Eubacterium_coprostanoligenes_group	3	rs6762473	A	C	0.0521584	0.0112353	4.26e-06	0.3788	127139574	17377	24
Eubacterium_coprostanoligenes_group	10	rs10444197	G	A	-0.0505823	0.0113455	5.98e-06	0.3788	2215931	17380	24
Eubacterium_coprostanoligenes_group	10	rs2644213	A	G	0.0538845	0.0121245	9.86e-06	0.2828	84506096	17380	24
Eubacterium_coprostanoligenes_group	3	rs11720857	T	C	0.0630776	0.0144485	9.26e-06	0.1566	113794507	16960	23
Eubacterium_coprostanoligenes_group	7	rs4717831	T	A	0.0786783	0.0174038	9.18e-06	0.096	73306506	16854	22
Eubacterium_coprostanoligenes_group	15	rs62024432	T	C	-0.0769698	0.0172101	7.5e-06	0.1465	97869293	17271	23
Eubacterium_coprostanoligenes_group	3	rs76898927	A	G	0.123055	0.0266375	4.79e-06	0.0404	81595477	12197	15
Eubacterium_coprostanoligenes_group	7	rs1020520	G	T	-0.0590705	0.0132929	8.89e-06	0.2071	33603146	17371	24
Eubacterium_coprostanoligenes_group	12	rs11052069	C	T	0.0477832	0.0107833	9.38e-06	0.4949	32713919	17380	24
Eubacterium_coprostanoligenes_group	2	rs79895140	C	T	-0.0641017	0.0141153	8.62e-06	0.202	50797401	16139	21
Eubacterium_eligens_group	16	rs4583233	C	A	0.0670205	0.0128122	2.83852e-07	0.3788	81820486	14327	23
Eubacterium_eligens_group	10	rs265534	G	T	-0.0563756	0.0120127	2.26758e-06	0.4343	83092007	14776	24
Eubacterium_eligens_group	2	rs72839198	G	C	0.155659	0.0375612	3.13914e-06	0.0354	115197171	4926	8
Eubacterium_eligens_group	14	rs74606150	G	C	-0.196454	0.042565	4.24506e-06	0.0808	39301409	5381	8
Eubacterium_eligens_group	6	rs6923695	G	T	0.103268	0.0229525	4.87406e-06	0.0657	70956815	12891	21
Eubacterium_eligens_group	2	rs56080211	T	C	0.123093	0.0282743	9.1429e-06	0.0909	110260993	10699	17
Eubacterium_eligens_group	14	rs158115	C	G	0.0915271	0.0190611	9.74185e-06	0.1263	77619186	14678	23
Eubacterium_eligens_group	13	rs2200429	G	A	-0.0888825	0.0198479	5.29721e-06	0.0707	107563458	14761	24
Eubacterium_eligens_group	11	rs182318	A	G	-0.0824941	0.0195615	8.39837e-06	0.0606	31098691	14777	24
Eubacterium_eligens_group	7	rs12719051	G	A	0.0916626	0.0208183	7.11766e-06	0.101	51365152	12799	20
Eubacterium_fissicatena_group	2	rs3771393	T	C	0.130842	0.0266671	7.37909e-07	0.2677	71145246	3792	20
Eubacterium_fissicatena_group	8	rs2733072	A	G	0.109644	0.0228306	1.49089e-06	0.4949	5433699	3833	21
Eubacterium_fissicatena_group	11	rs7104872	A	G	0.138612	0.0291906	2.7315e-06	0.1465	115165111	3829	21
Eubacterium_fissicatena_group	7	rs151257695	G	A	0.20951	0.0454847	3.09681e-06	0.1061	73043561	3587	19
Eubacterium_fissicatena_group	18	rs11876297	C	T	0.131469	0.0281712	2.66556e-06	0.2222	45753272	3396	19
Eubacterium_fissicatena_group	6	rs6934739	G	A	0.111463	0.0252788	9.75326e-06	0.3636	39940437	3831	21
Eubacterium_fissicatena_group	14	rs10147907	G	T	0.172263	0.039601	8.27246e-06	0.0859	89484373	3833	21
Eubacterium_fissicatena_group	3	rs1768152	C	T	0.139489	0.0316186	8.70054e-06	0.1515	39604954	3590	20
Eubacterium_fissicatena_group	10	rs11818408	A	G	0.10585	0.0237114	8.20015e-06	0.4192	96758467	3590	20
Eubacterium_hallii_group	4	rs13116360	C	T	0.154124	0.0297185	2.94487e-07	0.0455	111885431	10323	15
Eubacterium_hallii_group	3	rs949971	G	T	-0.0540164	0.0116101	3.29002e-06	0.3889	110283389	16566	24
Eubacterium_hallii_group	1	rs10798999	T	C	0.0601661	0.0126752	2.60558e-06	0.2424	34308917	16561	24
Eubacterium_hallii_group	7	rs60254196	G	A	-0.0522832	0.0111865	2.69672e-06	0.4899	148856720	16238	23
Eubacterium_hallii_group	7	rs10808115	C	A	-0.0504747	0.0109922	4.42448e-06	0.4646	100635375	16566	24
Eubacterium_hallii_group	15	rs74018587	T	C	0.208943	0.043822	3.70257e-06	0.0253	62014160	3039	4
Eubacterium_hallii_group	3	rs6550770	C	T	-0.198087	0.0443545	4.823e-06	0.0606	23663416	4279	6
Eubacterium_hallii_group	11	rs10501370	T	C	-0.115589	0.0252489	5.41918e-06	0.0556	58040621	13824	19
Eubacterium_hallii_group	19	rs281379	G	A	-0.0499523	0.0112153	9.32796e-06	0.4242	49214274	16130	22
Eubacterium_hallii_group	11	rs78056098	T	G	-0.0507411	0.0113758	8.28818e-06	0.3434	123789877	16568	24
Eubacterium_hallii_group	3	rs138531890	G	A	0.153138	0.0349456	5.4306e-06	0.0505	195238086	7710	8
Eubacterium_hallii_group	3	rs28584818	G	A	0.126115	0.0268627	4.43235e-06	0.0758	64664456	11095	17
Eubacterium_hallii_group	11	rs117748144	C	T	-0.126582	0.028712	7.86002e-06	0.0253	11771637	10861	12
Eubacterium_hallii_group	1	rs17474256	A	G	0.0810805	0.0184573	9.45445e-06	0.096	104524676	16460	23
Eubacterium_hallii_group	18	rs630939	T	C	-0.0508914	0.0114352	9.15759e-06	0.404	48384463	16238	23
Eubacterium_hallii_group	4	rs17074066	C	T	-0.0813986	0.0189272	9.34905e-06	0.0859	183709536	15804	22
Eubacterium_nodatum_group	14	rs34297067	G	A	-0.186907	0.0341475	6.6e-08	0.1515	52185888	3271	20
Eubacterium_nodatum_group	9	rs113893692	T	C	-0.185107	0.0403573	5.76e-06	0.096	28245518	3195	20
Eubacterium_nodatum_group	9	rs77910827	T	C	0.201788	0.0413568	9.05e-07	0.1212	96597985	3271	20
Eubacterium_nodatum_group	10	rs61841040	T	G	0.160621	0.0341609	3.56e-06	0.1263	9659749	3295	21
Eubacterium_nodatum_group	1	rs9425984	C	T	-0.130234	0.0292347	7.21e-06	0.2222	34529736	3294	21
Eubacterium_nodatum_group	7	rs10263623	T	C	0.193496	0.0439023	8.91e-06	0.096	64894137	3080	18
Eubacterium_nodatum_group	10	rs11006576	G	A	-0.110167	0.024593	7.99e-06	0.4798	61322015	3295	21
Eubacterium_nodatum_group	1	rs7880204	C	T	-0.125454	0.0275303	6.84e-06	0.2323	171060821	3294	21
Eubacterium_nodatum_group	4	rs6818880	G	A	-0.110081	0.0245964	7.83e-06	0.4798	94712747	3291	21
Eubacterium_nodatum_group	7	rs10458299	C	T	-0.187753	0.041969	8.37e-06	0.0859	135052348	3271	20
Eubacterium_nodatum_group	8	rs7827125	T	C	0.1223	0.0271331	7.17e-06	0.2626	4954912	3294	21
Eubacterium_oxidoreducens_group	12	rs12423772	T	G	0.14098	0.0295029	2.62925e-06	0.1111	94515340	5321	14
Eubacterium_oxidoreducens_group	4	rs2973294	T	G	0.0923559	0.0195439	2.38836e-06	0.4899	37526679	5378	15
Eubacterium_oxidoreducens_group	16	rs34561138	A	G	0.216145	0.045992	2.51163e-06	0.0606	86480355	4186	9
Eubacterium_oxidoreducens_group	5	rs440215	T	C	0.0932766	0.0195294	1.65407e-06	0.4646	106882394	5377	15
Eubacterium_oxidoreducens_group	4	rs1425962	C	G	0.0906104	0.0200612	7.32284e-06	0.2222	187905399	5321	14
Eubacterium_oxidoreducens_group	1	rs12129908	A	C	0.0893273	0.0198333	5.79516e-06	0.4798	195064019	5377	15
Eubacterium_rectale_group	15	rs35398954	G	A	-0.0901402	0.0174602	5.39945e-07	0.1313	93006765	16621	23
Eubacterium_rectale_group	12	rs117151453	C	G	-0.113141	0.0243541	1.84432e-06	0.0354	20066025	13908	18
Eubacterium_rectale_group	18	rs16960159	G	C	-0.156596	0.0336234	4.10132e-06	0.0455	37703874	8334	12
Eubacterium_rectale_group	2	rs314726	C	T	0.0528824	0.0109486	1.37967e-06	0.4192	125553155	16966	23
Eubacterium_rectale_group	1	rs10797540	G	A	0.0503179	0.0108389	3.53384e-06	0.4293	234530370	17350	24
Eubacterium_rectale_group	7	rs10248854	A	C	-0.0527827	0.0113464	4.20676e-06	0.3485	121281238	17348	24
Eubacterium_rectale_group	1	rs3980709	T	A	-0.0622701	0.0140572	6.85524e-06	0.1768	170900221	17340	24
Eubacterium_rectale_group	11	rs2884897	G	A	-0.129364	0.0289021	6.44426e-06	0.0556	8129537	10813	14
Eubacterium_rectale_group	1	rs143694765	C	T	0.0870025	0.019779	9.75369e-06	0.1162	116082909	15124	20
Eubacterium_rectale_group	9	rs59427698	G	A	-0.0576035	0.0130853	5.36906e-06	0.2071	129425745	16613	23
Eubacterium_rectale_group	9	rs62547233	G	A	0.0536319	0.0120201	9.8982e-06	0.298	92013419	17347	24
Eubacterium_ruminantium_group	5	rs2116427	G	A	0.0911461	0.0182353	4.67364e-07	0.2778	121182996	7739	24
Eubacterium_ruminantium_group	22	rs139749	T	C	-0.0845439	0.0171791	8.58845e-07	0.3434	25303055	7314	23
Eubacterium_ruminantium_group	10	rs72836424	T	C	-0.139825	0.030069	2.62125e-06	0.0808	129037453	7314	23
Eubacterium_ruminantium_group	9	rs2229917	G	A	0.153538	0.0323922	2.15894e-06	0.0556	130980937	7050	22
Eubacterium_ruminantium_group	14	rs10131724	C	A	-0.199832	0.0414577	2.38663e-06	0.0606	52219066	5071	14
Eubacterium_ruminantium_group	5	rs16891896	A	G	-0.174787	0.0390573	2.3812e-06	0.0505	33897589	4753	14
Eubacterium_ruminantium_group	8	rs7000472	G	A	-0.0762282	0.016523	4.06848e-06	0.399	138626268	7739	24
Eubacterium_ruminantium_group	2	rs13025464	C	T	-0.0737077	0.0163786	6.96842e-06	0.3889	201610645	7738	24
Eubacterium_ruminantium_group	2	rs2418654	T	C	-0.0748879	0.0165852	6.17247e-06	0.4697	71247578	7314	23
Eubacterium_ruminantium_group	1	rs6676699	T	G	-0.0888124	0.0196447	6.37979e-06	0.1818	197978281	7708	23
Eubacterium_ruminantium_group	12	rs73139629	C	A	-0.115098	0.0247909	5.36199e-06	0.096	63306003	7314	23
Eubacterium_ruminantium_group	22	rs112375806	A	T	0.143141	0.0293757	5.82166e-06	0.0909	48749548	7123	20
Eubacterium_ruminantium_group	9	rs606117	G	A	0.0833243	0.018056	4.81639e-06	0.3485	2539358	7263	23
Eubacterium_ruminantium_group	6	rs57340348	C	T	-0.0979429	0.0212166	4.93278e-06	0.2121	130030114	7314	23
Eubacterium_ruminantium_group	1	rs2817174	T	C	-0.0734306	0.0163687	7.8696e-06	0.399	3044181	7710	23
Eubacterium_ruminantium_group	1	rs10923018	A	G	0.0726438	0.0160924	6.79541e-06	0.4899	88523399	7739	24
Eubacterium_ruminantium_group	15	rs11637981	T	G	-0.073258	0.0160888	5.43671e-06	0.4697	61289622	7718	24
Eubacterium_ruminantium_group	12	rs17519472	T	C	0.107804	0.0233984	4.70356e-06	0.1818	30360954	7710	23
Eubacterium_ruminantium_group	6	rs209813	A	G	-0.103488	0.0236391	9.23146e-06	0.1667	11953633	7264	23
Eubacterium_ventriosum_group	20	rs6048195	T	A	-0.0603594	0.011658	2.50324e-07	0.4596	2308307	14839	22
Eubacterium_ventriosum_group	20	rs73615400	C	T	-0.0956303	0.0193428	9.53613e-07	0.0455	50140919	15146	22
Eubacterium_ventriosum_group	3	rs57199565	C	T	0.0783394	0.0160257	7.97037e-07	0.1818	190223732	14913	23
Eubacterium_ventriosum_group	13	rs11617697	G	A	-0.143349	0.0286241	7.21757e-07	0.0303	98785900	11497	15
Eubacterium_ventriosum_group	8	rs16884680	T	G	-0.0906428	0.0191909	1.73969e-06	0.0859	114445055	15289	24
Eubacterium_ventriosum_group	18	rs12964517	A	G	0.0587198	0.0123453	2.07499e-06	0.2879	22460785	15289	24
Eubacterium_ventriosum_group	12	rs876734	T	C	-0.0618696	0.0132532	2.88908e-06	0.2879	52423996	14913	23
Eubacterium_ventriosum_group	14	rs3809430	C	T	-0.0548171	0.0118426	3.55317e-06	0.3838	44975510	15287	24
Eubacterium_ventriosum_group	16	rs72783037	A	C	0.0658926	0.0143747	6.54762e-06	0.2121	60348381	15286	24
Eubacterium_ventriosum_group	4	rs73849225	C	T	0.0975711	0.0224388	5.20909e-06	0.0808	126371814	14573	23
Eubacterium_ventriosum_group	13	rs9316536	G	T	-0.0817111	0.0183121	7.83519e-06	0.1263	51938576	15289	24
Eubacterium_ventriosum_group	14	rs35179274	T	C	-0.0627263	0.013786	5.75792e-06	0.2727	51960625	15287	24
Eubacterium_ventriosum_group	1	rs78250280	A	G	0.0749762	0.0164404	3.35791e-06	0.1566	147291928	14835	22
Eubacterium_ventriosum_group	1	rs66746423	T	C	0.0751501	0.0164978	6.11142e-06	0.1162	109398264	14578	23
Eubacterium_ventriosum_group	2	rs6704822	G	A	0.0739179	0.0166705	6.6223e-06	0.1162	203661779	15289	24
Eubacterium_ventriosum_group	3	rs13082419	T	C	-0.0715522	0.016137	9.55987e-06	0.2071	107736434	14501	22
Eubacterium_ventriosum_group	3	rs66830358	A	T	0.0528752	0.0117972	6.86917e-06	0.404	171895485	14913	23
Eubacterium_xylanophilum_group	20	rs17830032	A	G	-0.160597	0.0310515	2.38893e-07	0.0505	57995506	9527	13
Eubacterium_xylanophilum_group	7	rs13239072	A	G	0.0687427	0.0142728	1.81783e-06	0.2828	43566344	13307	24
Eubacterium_xylanophilum_group	17	rs79582700	G	C	-0.0951677	0.0199969	2.40981e-06	0.0707	66689958	13256	23
Eubacterium_xylanophilum_group	19	rs12980122	G	C	-0.108274	0.0238257	5.01935e-06	0.1061	8255478	12039	19
Eubacterium_xylanophilum_group	16	rs2012708	G	A	0.0573202	0.0126905	6.5254e-06	0.3232	84790559	13306	24
Eubacterium_xylanophilum_group	11	rs2213117	G	T	0.0877797	0.0189012	4.21329e-06	0.1263	131009660	12878	22
Eubacterium_xylanophilum_group	14	rs10140184	C	A	0.0576795	0.012599	4.95862e-06	0.4747	73181783	12930	23
Eubacterium_xylanophilum_group	1	rs10917203	C	A	0.0612633	0.0130917	3.15155e-06	0.3889	22627266	12930	23
Eubacterium_xylanophilum_group	16	rs112176119	T	C	-0.113455	0.0245762	3.32766e-06	0.0758	73696771	12199	20
Eubacterium_xylanophilum_group	9	rs1999224	T	G	-0.0949051	0.0203503	3.75492e-06	0.0859	130498120	13309	24
Eubacterium_xylanophilum_group	4	rs75586835	G	A	-0.114498	0.0263455	9.38708e-06	0.0556	87891938	12550	21
Eubacterium_xylanophilum_group	1	rs4654122	G	C	0.0553508	0.0123588	7.19609e-06	0.404	246780557	13309	24
Faecalibacterium	12	rs12320842	G	C	0.094833	0.0163962	7.30191e-09	0.1162	83502773	17638	23
Faecalibacterium	6	rs6910935	G	A	0.134864	0.0277032	1.12633e-06	0.0455	131587157	12640	15
Faecalibacterium	14	rs1271565	T	C	-0.0576251	0.0119649	1.4634e-06	0.3131	64044097	17638	23
Faecalibacterium	16	rs75499067	T	C	0.227585	0.0465522	1.0145e-06	0.0455	6099863	4526	7
Faecalibacterium	13	rs9536330	C	T	-0.048317	0.010797	7.63989e-06	0.4141	53567017	18082	24
Faecalibacterium	15	rs28376661	G	C	0.0504817	0.0109368	3.91642e-06	0.3889	47404021	18087	24
Faecalibacterium	1	rs10927394	T	G	-0.232262	0.0512364	5.81123e-06	0.0152	245267339	3495	5
Faecalibacterium	2	rs114946999	T	C	-0.0861565	0.01896	5.51681e-06	0.1061	37125235	15673	20
Faecalibacterium	1	rs79656633	C	T	0.145631	0.0323019	6.53094e-06	0.0455	111036827	9080	12
Faecalibacterium	10	rs61875484	G	C	0.0817953	0.018369	8.47216e-06	0.096	128614990	16718	21
Faecalibacterium	1	rs12753492	C	A	0.0641305	0.0149933	1.89203e-05	0.1919	14201546	17525	22
Faecalibacterium	21	rs2835874	C	T	-0.0866356	0.0196496	1.03834e-05	0.0354	39027901	17567	23
Faecalibacterium	8	rs11776390	C	T	-0.078354	0.017183	5.11638e-06	0.101	38593645	16718	21
Family_XIII_AD3011_group	3	rs9852893	G	C	0.0657834	0.0129056	3.44589e-07	0.2626	3556826	14184	24
Family_XIII_AD3011_group	20	rs62200412	T	C	-0.0800851	0.0163834	1.01774e-06	0.1515	4618639	13661	22
Family_XIII_AD3011_group	1	rs16840310	G	A	-0.0608052	0.0122149	6.42604e-07	0.3131	240694163	14201	24
Family_XIII_AD3011_group	15	rs16940167	T	C	0.0732552	0.0159898	4.61942e-06	0.1717	58683697	14201	24
Family_XIII_AD3011_group	7	rs17156849	A	G	-0.112891	0.0245292	4.17849e-06	0.0556	28603985	13352	23
Family_XIII_AD3011_group	16	rs62029761	G	A	0.128753	0.0276002	3.08725e-06	0.0707	16006242	9655	13
Family_XIII_AD3011_group	6	rs9276029	G	A	-0.0811384	0.0185669	1.2421e-05	0.1869	32695336	13566	22
Family_XIII_AD3011_group	15	rs12911842	T	A	-0.0811976	0.0183335	9.47101e-06	0.101	40047706	14125	23
Family_XIII_AD3011_group	5	rs149302	C	T	-0.0645635	0.0143225	6.54904e-06	0.2222	14159925	14192	24
Family_XIII_AD3011_group	12	rs12314465	G	A	-0.0919724	0.0197199	3.10212e-06	0.0808	18141658	13568	22
Family_XIII_AD3011_group	3	rs9837139	G	A	0.10752	0.0240482	7.78423e-06	0.0758	29811865	13527	21
Family_XIII_AD3011_group	9	rs739451	T	C	0.0649589	0.0147534	1.06777e-05	0.1869	136678954	14197	24
Family_XIII_AD3011_group	2	rs11126423	T	C	0.0904399	0.0196301	4.08134e-06	0.0859	74195551	13735	23
Family_XIII_UCG_001	17	rs112362903	G	A	-0.149047	0.0333271	7.74037e-06	0.0253	33761027	8579	12
Family_XIII_UCG_001	15	rs116979587	A	T	-0.121679	0.0260821	3.08267e-06	0.0758	25151194	11989	20
Family_XIII_UCG_001	1	rs12049454	C	T	-0.0647298	0.0134065	1.37756e-06	0.303	85228325	12748	23
Family_XIII_UCG_001	3	rs1426266	C	T	-0.0665521	0.0137151	1.21927e-06	0.2626	188224096	12751	23
Family_XIII_UCG_001	21	rs2276529	G	C	-0.0759406	0.0165099	4.23113e-06	0.197	45153079	12748	23
Family_XIII_UCG_001	1	rs3842897	A	G	-0.112639	0.0242751	3.48209e-06	0.0707	183503664	12407	21
Family_XIII_UCG_001	6	rs62414802	T	C	-0.0611904	0.013457	5.43875e-06	0.2879	76598635	12750	23
Family_XIII_UCG_001	11	rs7119679	A	G	-0.0809085	0.0174782	3.67247e-06	0.1515	94681786	12445	22
Family_XIII_UCG_001	3	rs76463770	G	A	0.19313	0.0419866	4.22908e-06	0.0253	45479090	5651	10
Family_XIII_UCG_001	17	rs8076666	G	A	0.088655	0.0198094	7.62689e-06	0.1212	78223817	12265	21
Flavonifractor	5	rs114873521	T	C	-0.130067	0.0294087	9.74623e-06	0.0707	168218403	9156	18
Flavonifractor	16	rs11642826	C	G	0.14686	0.0325191	6.298e-06	0.0505	6696929	8151	16
Flavonifractor	1	rs11811696	C	T	-0.116063	0.0241012	1.46724e-06	0.0707	237351354	10221	23
Flavonifractor	1	rs12030302	G	A	-0.0692276	0.0137467	4.755e-07	0.4899	77887835	10805	24
Flavonifractor	1	rs12038887	G	C	0.0942719	0.0211646	8.4197e-06	0.1212	102287083	10583	23
Flavonifractor	11	rs34066017	G	A	0.0764294	0.0159789	1.7258e-06	0.2576	44849689	10705	23
Flavonifractor	10	rs806808	C	T	0.0667272	0.0136557	1.02706e-06	0.4596	32381186	10801	24
Fusicatenibacter	21	rs10439674	G	A	-0.0572129	0.0130007	1.0787e-05	0.2222	42681392	17381	24
Fusicatenibacter	20	rs167879	T	C	-0.0659543	0.0148763	9.27033e-06	0.2121	55937366	16542	22
Fusicatenibacter	2	rs16866708	A	G	-0.0703526	0.0155832	6.34228e-06	0.1263	226631165	16626	23
Fusicatenibacter	17	rs1864685	C	A	-0.0494799	0.0108105	4.71629e-06	0.4596	70721782	17374	24
Fusicatenibacter	10	rs2025938	A	G	-0.0967298	0.0205426	2.49239e-06	0.0758	112177119	15626	21
Fusicatenibacter	9	rs2039204	A	T	-0.0497415	0.0107941	4.06186e-06	0.4848	130371107	17383	24
Fusicatenibacter	18	rs206581	G	A	-0.0568339	0.0127894	8.83731e-06	0.197	10370596	17384	24
Fusicatenibacter	8	rs2132128	A	G	-0.0771914	0.0160344	1.47867e-06	0.1364	15360718	17370	24
Fusicatenibacter	10	rs3303	C	T	-0.0953657	0.020407	2.9656e-06	0.1061	120447429	16877	22
Fusicatenibacter	1	rs4378146	C	A	-0.0616691	0.0125259	8.5084e-07	0.303	24927625	17384	24
Fusicatenibacter	7	rs60254196	G	A	-0.0492427	0.0109365	6.71255e-06	0.4899	148856720	16978	23
Fusicatenibacter	5	rs62353480	G	A	-0.0701397	0.0145589	1.45254e-06	0.1818	29595000	16119	21
Fusicatenibacter	20	rs6515626	A	G	0.141575	0.0313559	6.32857e-06	0.0303	25257001	7796	12
Fusicatenibacter	3	rs704418	C	T	0.0739124	0.0151073	9.95619e-07	0.1717	64252803	16626	23
Fusicatenibacter	12	rs73103914	G	A	-0.0597324	0.0134458	8.89326e-06	0.2576	58658311	17384	24
Fusicatenibacter	2	rs792108	C	T	-0.0508345	0.0113843	7.99538e-06	0.3333	5532793	16978	23
Fusicatenibacter	15	rs8028026	G	A	-0.0792146	0.0180505	1.14133e-05	0.101	88353215	16522	22
Fusicatenibacter	16	rs8063430	C	T	-0.104026	0.022217	2.83673e-06	0.0909	73821805	15552	21
Fusicatenibacter	17	rs9905659	A	G	-0.061617	0.0136576	6.43522e-06	0.1768	70697344	17384	24
Gordonibacter	7	rs117347059	C	G	-0.128261	0.0285123	6.84505e-06	0.1768	129433205	3684	18
Gordonibacter	2	rs13412653	C	A	0.107597	0.0239228	6.86928e-06	0.3535	30158494	3723	19
Gordonibacter	17	rs16955299	A	G	-0.196423	0.0433538	5.87889e-06	0.0606	52957210	3572	17
Gordonibacter	7	rs322296	A	G	0.17869	0.037722	2.16888e-06	0.1111	136937189	3595	18
Gordonibacter	4	rs35042269	A	C	-0.180293	0.0403296	7.80455e-06	0.1869	8142607	3595	18
Gordonibacter	1	rs3765837	G	T	-0.190729	0.0433608	1.08934e-05	0.0707	210628449	3556	17
Gordonibacter	9	rs4596722	G	A	0.102908	0.0231571	8.83352e-06	0.5	88787144	3723	19
Gordonibacter	12	rs61934597	T	C	-0.172495	0.0388567	9.02728e-06	0.0909	131024079	3684	18
Gordonibacter	7	rs71545975	G	A	-0.153972	0.0338918	5.54456e-06	0.1162	47144505	3556	17
Gordonibacter	17	rs7220558	T	A	0.116884	0.0234834	6.44722e-07	0.404	10148653	3723	19
Gordonibacter	4	rs72714787	A	C	0.181405	0.0377102	1.50553e-06	0.0657	136768501	3723	19
Gordonibacter	1	rs72939513	G	A	-0.21399	0.0490592	1.28958e-05	0.0556	83136096	3435	17
Gordonibacter	12	rs7294633	T	C	0.12867	0.0249946	2.63411e-07	0.3131	29024534	3723	19
Gordonibacter	3	rs76287110	T	A	-0.242965	0.0466177	1.8696e-07	0.0909	187450354	3483	17
Gordonibacter	7	rs768830	A	G	0.149852	0.0333315	6.93005e-06	0.1465	18970607	3723	19
Haemophilus	9	rs10781340	A	G	0.0948915	0.0203221	3.02108e-06	0.1869	78752170	9037	23
Haemophilus	11	rs10840326	G	C	-0.0677384	0.0151463	7.73878e-06	0.4444	9951672	8888	23
Haemophilus	16	rs111582866	A	G	-0.124265	0.026016	1.78376e-06	0.096	48742489	8370	22
Haemophilus	6	rs12191680	G	C	0.106544	0.0200323	1.04556e-07	0.1465	129224488	9115	24
Haemophilus	13	rs12876183	A	T	0.0749201	0.016711	7.35016e-06	0.2929	85114550	9110	24
Haemophilus	12	rs35509	A	G	0.128249	0.0268779	1.82825e-06	0.096	115493337	8430	20
Haemophilus	22	rs4822728	C	T	0.0705861	0.0151388	3.12228e-06	0.4141	26891808	9119	24
Haemophilus	7	rs56310940	C	G	-0.108393	0.0247052	1.14676e-05	0.0909	24360361	9119	24
Haemophilus	10	rs76022354	T	C	0.244638	0.0505504	1.30183e-06	0.0505	94306385	3618	9
Haemophilus	9	rs78909003	C	T	-0.246256	0.0503924	1.02507e-06	0.0707	105650242	3559	8
Haemophilus	6	rs9328464	C	T	0.0723095	0.0148799	1.17668e-06	0.4798	8350917	9119	24
Haemophilus	6	rs9382510	T	C	-0.093521	0.0172649	6.06595e-08	0.2222	55448491	9117	24
Haemophilus	13	rs9574096	T	A	-0.0736375	0.0155227	2.09691e-06	0.399	36104947	9118	24
Haemophilus	17	rs9895850	C	T	-0.192957	0.0416755	3.65699e-06	0.0556	64535013	4592	12
Holdemanella	10	rs12415649	C	G	0.0839384	0.0190567	1.05945e-05	0.2424	125021315	7662	23
Holdemanella	4	rs12513188	A	G	0.0903906	0.0195276	3.67684e-06	0.1616	71000791	7700	24
Holdemanella	13	rs17586763	C	T	-0.227285	0.0510135	8.37434e-06	0.0152	50932063	3817	8
Holdemanella	7	rs1830029	G	C	-0.0954096	0.021093	6.08904e-06	0.1919	14728950	7456	23
Holdemanella	1	rs1926302	A	G	-0.107972	0.0231421	3.07706e-06	0.1313	65153340	7702	24
Holdemanella	8	rs34187114	A	C	-0.104505	0.022601	3.76537e-06	0.1465	138623633	7704	24
Holdemanella	3	rs35228298	A	G	0.0934832	0.0202886	4.07197e-06	0.2071	85392882	7456	23
Holdemanella	9	rs4541991	C	T	-0.0927334	0.0194435	1.84788e-06	0.2778	105004835	7657	23
Holdemanella	19	rs4802175	A	G	0.0790155	0.0173394	5.18927e-06	0.3434	43848726	7456	23
Holdemanella	6	rs607782	C	T	-0.0854214	0.0172515	7.36312e-07	0.4192	4148609	7456	23
Holdemanella	19	rs62113381	C	T	-0.105447	0.0232029	5.50485e-06	0.1818	7668225	7310	22
Holdemanella	19	rs73011279	C	T	-0.0961669	0.0199336	1.40459e-06	0.2172	15020095	7456	23
Holdemanella	10	rs75764681	C	T	-0.283103	0.0598999	2.28688e-06	0.0505	4494630	3003	7
Holdemanella	6	rs761624	G	C	0.0959801	0.0179537	8.99337e-08	0.3434	163603171	7706	24
Holdemania	10	rs10885477	C	T	-0.135137	0.0301894	7.59521e-06	0.0707	115332413	8690	20
Holdemania	15	rs111745969	G	A	0.120677	0.0265781	5.61309e-06	0.0505	93110222	8233	18
Holdemania	8	rs113593397	G	A	-0.128935	0.0282526	5.02749e-06	0.0657	123973840	8296	18
Holdemania	13	rs116500994	T	G	-0.13755	0.0293386	2.75378e-06	0.0404	81685543	8432	20
Holdemania	7	rs12701617	G	A	-0.0660617	0.0149427	9.82408e-06	0.4394	38292857	9106	23
Holdemania	12	rs150096134	A	T	0.162139	0.0332089	1.04804e-06	0.0556	39589195	6906	18
Holdemania	11	rs1867876	C	T	0.0842919	0.0162192	2.02478e-07	0.3434	18768068	9109	23
Holdemania	5	rs4146507	T	C	0.079488	0.0177002	7.0959e-06	0.2424	106209093	9108	23
Holdemania	17	rs4636956	G	A	-0.0665866	0.0149839	8.83555e-06	0.4747	26792621	9103	23
Holdemania	17	rs55888180	G	C	0.128671	0.0282795	5.36511e-06	0.101	76443497	8464	20
Holdemania	20	rs6133067	C	T	0.0910829	0.0178561	3.37966e-07	0.2828	3839754	8863	21
Holdemania	7	rs73139538	A	G	-0.148594	0.0327469	5.68881e-06	0.0404	63323145	8095	17
Holdemania	5	rs77293403	G	A	0.164556	0.0341775	1.47374e-06	0.0354	77388406	7585	15
Holdemania	10	rs80149660	T	C	-0.232987	0.0519183	7.2038e-06	0.0808	129908282	3283	10
Holdemania	6	rs9500080	T	C	0.0926764	0.0178886	2.20998e-07	0.2323	105737322	9106	23
Holdemania	13	rs9529719	C	T	0.074038	0.0160494	3.96668e-06	0.2929	70856516	9107	23
Holdemania	3	rs967319	C	T	0.0788638	0.0176744	8.11841e-06	0.2576	60615680	9108	23
Howardella	15	rs10048062	T	C	-0.147352	0.0336531	1.19466e-05	0.096	98476920	3800	20
Howardella	17	rs12452946	G	A	-0.105833	0.0228941	3.78728e-06	0.4848	17253288	3800	20
Howardella	18	rs1484873	G	A	-0.227831	0.046335	8.78627e-07	0.0657	43206985	3608	17
Howardella	7	rs17167098	A	G	-0.169366	0.0352068	1.5048e-06	0.101	133154356	3586	18
Howardella	14	rs2154047	A	C	-0.192557	0.0420093	4.56879e-06	0.0505	95452797	3623	18
Howardella	7	rs36081916	C	T	-0.18123	0.0402987	6.88676e-06	0.1111	93527414	3216	16
Howardella	2	rs3791893	G	A	0.147035	0.034023	1.54871e-05	0.1162	218819396	3795	20
Howardella	4	rs609430	G	T	-0.112045	0.0239328	2.8455e-06	0.404	169178315	3798	20
Howardella	18	rs672217	A	G	0.164146	0.0349993	2.73239e-06	0.0909	60125134	3611	19
Howardella	11	rs901099	G	T	-0.12718	0.0250924	4.01032e-07	0.3131	77901287	3647	19
Hungatella	5	rs10044993	A	C	0.139547	0.0316748	1.05483e-05	0.1364	58424440	4209	22
Hungatella	8	rs13249325	G	T	-0.100023	0.0225883	9.50826e-06	0.3535	14853525	4209	22
Hungatella	14	rs17092615	A	G	0.152235	0.0337867	6.61378e-06	0.1667	95973619	4009	21
Hungatella	4	rs34471047	G	A	-0.162871	0.03349	1.15459e-06	0.1111	166078307	3950	20
Hungatella	15	rs72759041	T	G	-0.126025	0.0282242	8.00184e-06	0.2525	89577376	3910	20
Intestinibacter	4	rs10805326	A	G	0.0775151	0.0139665	2.85533e-08	0.2778	14324623	12303	23
Intestinibacter	12	rs11109097	T	C	0.0624272	0.0138539	6.60283e-06	0.2879	97928437	11886	22
Intestinibacter	16	rs118030283	A	G	-0.151829	0.0324471	2.87892e-06	0.0354	5993076	8830	13
Intestinibacter	6	rs12210583	G	T	0.155074	0.0353007	1.11822e-05	0.0556	170862029	7660	14
Intestinibacter	9	rs16938435	C	T	-0.112189	0.0235439	1.88779e-06	0.0758	21502923	12303	23
Intestinibacter	11	rs2098844	T	C	-0.0575295	0.0128416	7.46613e-06	0.4596	127703160	12291	23
Intestinibacter	4	rs2702387	G	A	0.0608559	0.0132145	4.12028e-06	0.3687	179361262	12291	23
Intestinibacter	15	rs4327025	A	G	-0.0810346	0.0154397	1.53371e-07	0.1616	92446683	12303	23
Intestinibacter	5	rs447950	G	A	0.0628342	0.0136652	4.2635e-06	0.3081	148846426	12303	23
Intestinibacter	11	rs478972	C	T	-0.142681	0.0297116	1.56937e-06	0.0505	125663184	10333	17
Intestinibacter	20	rs6062862	G	A	0.0924508	0.0204658	6.26248e-06	0.1263	61325223	12189	21
Intestinibacter	3	rs68093214	T	C	0.0662258	0.0149877	9.93124e-06	0.2222	70657785	11886	22
Intestinibacter	5	rs6875660	T	C	0.0890455	0.0193905	4.38555e-06	0.1263	159686256	12293	23
Intestinibacter	2	rs893394	A	G	0.0583322	0.0130729	8.11772e-06	0.4798	20054971	11886	22
Intestinibacter	6	rs9348442	T	C	0.099082	0.0221625	7.79647e-06	0.0556	10303945	12303	23
Intestinimonas	13	rs1000888	G	C	-0.0585038	0.013219	9.61169e-06	0.399	23343542	12090	24
Intestinimonas	7	rs10262702	C	T	0.0918017	0.0194885	2.4703e-06	0.1414	66890843	11766	23
Intestinimonas	10	rs11258178	G	A	0.0660742	0.0134139	8.40123e-07	0.3636	13124513	11766	23
Intestinimonas	11	rs12226153	G	A	-0.151142	0.0306922	8.45965e-07	0.0354	94364293	9023	15
Intestinimonas	1	rs12566247	A	T	0.0637084	0.0135355	2.51697e-06	0.3535	43767569	12076	24
Intestinimonas	8	rs17067892	T	C	0.107194	0.0250013	1.80678e-05	0.0606	3763540	11544	23
Intestinimonas	7	rs1859797	A	G	0.060368	0.0131793	4.63801e-06	0.4949	22007303	11766	23
Intestinimonas	3	rs2276760	G	A	-0.0685234	0.0152546	7.05606e-06	0.2374	150620956	12081	24
Intestinimonas	5	rs2731794	T	C	0.120632	0.0257529	2.81041e-06	0.0404	17209391	11079	20
Intestinimonas	16	rs2930225	T	G	0.0729524	0.0152948	1.84468e-06	0.2828	85327902	12003	23
Intestinimonas	20	rs4113676	C	A	-0.218507	0.0490152	8.27499e-06	0.0758	6218922	3170	9
Intestinimonas	16	rs4784055	C	T	-0.175324	0.038599	5.56738e-06	0.0606	58818770	3193	9
Intestinimonas	6	rs62240188	A	C	0.162658	0.0367647	9.6755e-06	0.0505	155737906	6385	13
Intestinimonas	6	rs6934519	T	C	0.0692373	0.0151154	4.63659e-06	0.2929	67200802	12089	24
Intestinimonas	2	rs716604	G	A	0.0818068	0.0165992	8.29275e-07	0.1566	6514088	12090	24
Intestinimonas	15	rs7170984	C	T	-0.0658116	0.0140767	2.93664e-06	0.2828	93819735	12090	24
Intestinimonas	2	rs72982915	T	C	0.183158	0.0402743	5.42187e-06	0.0657	140898088	5591	13
Intestinimonas	3	rs9823439	C	T	-0.0581947	0.0131455	9.55616e-06	0.4697	17187502	11766	23
Intestinimonas	4	rs994794	C	G	-0.141905	0.0315074	6.67295e-06	0.0657	114608814	9250	17
Lachnoclostridium	3	rs1031599	T	G	-0.078627	0.0175644	7.58796e-06	0.0758	66725825	17398	23
Lachnoclostridium	1	rs12566975	C	T	-0.0468097	0.0105787	9.64822e-06	0.4747	185091351	17921	24
Lachnoclostridium	2	rs1528479	A	G	-0.0497798	0.0111919	8.67398e-06	0.3737	167244051	17477	23
Lachnoclostridium	12	rs1997204	C	T	-0.108075	0.0242022	7.98841e-06	0.0556	102046595	14138	17
Lachnoclostridium	18	rs2385421	G	A	0.0746186	0.0180734	3.64917e-05	0.1061	19743455	17903	24
Lachnoclostridium	4	rs3821998	A	C	-0.0864066	0.0192519	7.18272e-06	0.0657	38694566	17920	24
Lachnoclostridium	8	rs4738679	A	G	-0.0520267	0.011404	5.06389e-06	0.3434	59370320	17921	24
Lachnoclostridium	20	rs6112314	C	A	-0.0561715	0.0108174	2.0728e-07	0.3687	19300846	17842	23
Lachnoclostridium	3	rs615997	C	T	0.0511752	0.0106491	1.54278e-06	0.4394	23037786	17911	24
Lachnoclostridium	12	rs61915992	T	A	0.0803876	0.0172209	3.04098e-06	0.1111	28169306	16773	22
Lachnoclostridium	3	rs62285313	G	A	0.0864203	0.0181565	1.93848e-06	0.0707	177470032	16991	22
Lachnoclostridium	17	rs72829893	T	G	0.117472	0.0268103	1.17805e-05	0.0354	46694541	12404	15
Lachnoclostridium	17	rs78068103	G	A	0.0886199	0.0194248	5.06188e-06	0.0859	13816159	17477	23
Lachnoclostridium	18	rs789029	T	C	-0.0641288	0.0137974	3.35345e-06	0.1717	1053252	17922	24
Lachnoclostridium	16	rs62028349	C	G	0.0469989	0.0105971	9.2e-06	0.495	27217620	17922	24
Lachnospira	5	rs13157098	G	A	-0.0768058	0.0155312	7.60423e-07	0.1667	176802250	15947	22
Lachnospira	6	rs2326833	G	C	-0.078495	0.017109	4.47654e-06	0.1263	6893668	15632	22
Lachnospira	12	rs2520509	G	A	0.0519063	0.011578	7.35335e-06	0.3939	91006514	16500	24
Lachnospira	4	rs35418758	C	A	0.0864686	0.0190315	5.53405e-06	0.0859	112011125	16042	23
Lachnospira	3	rs4686798	C	T	0.0531826	0.0113747	2.93239e-06	0.3687	186445436	16497	24
Lachnospira	11	rs4923324	A	G	-0.0617321	0.0133387	3.69108e-06	0.2677	25962890	16490	24
Lachnospira	2	rs56791201	C	T	0.051823	0.0110697	2.84743e-06	0.3939	57701660	16486	24
Lachnospiraceae_FCS020_group	4	rs10030408	G	A	0.0549224	0.0122608	7.4816e-06	0.3939	165795724	13767	24
Lachnospiraceae_FCS020_group	8	rs10093861	A	G	-0.0568869	0.0121152	2.65952e-06	0.4899	121244406	13772	24
Lachnospiraceae_FCS020_group	5	rs113859143	C	G	-0.108906	0.0242055	6.81955e-06	0.0909	109403564	13238	23
Lachnospiraceae_FCS020_group	1	rs12078956	G	C	0.106101	0.0222904	1.93653e-06	0.1212	35328576	13101	21
Lachnospiraceae_FCS020_group	10	rs1254846	A	G	0.105963	0.0232501	5.17638e-06	0.0657	44346094	13172	22
Lachnospiraceae_FCS020_group	19	rs1363769	C	T	-0.200628	0.0449372	8.0204e-06	0.0303	17865305	3555	7
Lachnospiraceae_FCS020_group	4	rs2322265	T	C	-0.0666305	0.0141577	2.52224e-06	0.2525	166588085	13772	24
Lachnospiraceae_FCS020_group	3	rs2862811	C	T	0.0564927	0.0121736	3.47413e-06	0.4747	165996415	13772	24
Lachnospiraceae_FCS020_group	11	rs35035870	C	T	-0.190615	0.0414403	4.22979e-06	0.0303	3248876	5642	6
Lachnospiraceae_FCS020_group	16	rs369444	G	C	0.125481	0.0259008	1.26808e-06	0.0606	23631307	12465	21
Lachnospiraceae_FCS020_group	10	rs3999074	T	G	-0.0550587	0.0121847	6.22265e-06	0.4596	65563647	13772	24
Lachnospiraceae_FCS020_group	6	rs4452603	G	T	0.0604208	0.0135965	8.83564e-06	0.2677	71966268	13487	22
Lachnospiraceae_FCS020_group	19	rs7249113	A	G	0.0679483	0.0133496	3.58218e-07	0.2475	2571232	13534	22
Lachnospiraceae_FCS020_group	2	rs72793667	G	A	-0.116881	0.0246589	2.13822e-06	0.0859	53946431	12396	19
Lachnospiraceae_FCS020_group	13	rs9788306	T	C	-0.062804	0.0130744	1.55857e-06	0.3131	40419314	13772	24
Lachnospiraceae_FCS020_group	1	rs9919338	C	G	-0.0553339	0.0120621	4.48776e-06	0.4444	118425334	13768	24
Lachnospiraceae_UCG_010	19	rs10414815	C	T	0.10453	0.0230253	5.63129e-06	0.0808	42586245	11564	20
Lachnospiraceae_UCG_010	10	rs11192447	G	A	0.126592	0.024345	1.99371e-07	0.0707	83848397	12695	22
Lachnospiraceae_UCG_010	9	rs12346653	T	C	0.0657686	0.0139569	2.44994e-06	0.2677	92267239	12816	23
Lachnospiraceae_UCG_010	6	rs17730011	A	G	-0.0702357	0.015706	7.75283e-06	0.2121	84772845	13226	24
Lachnospiraceae_UCG_010	9	rs2153460	T	A	-0.0684038	0.0156562	1.24743e-05	0.1667	85576178	13236	24
Lachnospiraceae_UCG_010	21	rs2833528	T	C	-0.0562148	0.0127763	1.08286e-05	0.3434	33193567	13233	24
Lachnospiraceae_UCG_010	5	rs336138	T	G	0.0779543	0.0171865	5.73924e-06	0.1667	8146371	13236	24
Lachnospiraceae_UCG_010	7	rs4576377	C	A	-0.0572001	0.0127043	6.71839e-06	0.3535	81410263	13225	24
Lachnospiraceae_UCG_010	1	rs72761829	T	A	0.111884	0.0238893	2.82126e-06	0.096	224897491	11488	19
Lachnospiraceae_UCG_010	2	rs72894957	A	G	0.222263	0.0486425	4.8932e-06	0.0606	185862591	4316	8
Lachnospiraceae_UCG_010	14	rs74315802	T	G	0.0867262	0.0183477	2.2807e-06	0.096	29872341	12715	22
Lachnospiraceae_UCG_010	21	rs9981767	C	A	0.0655062	0.0131994	6.94804e-07	0.2677	44079875	12816	23
Lachnospiraceae_NC2004_group	17	rs117467633	C	T	-0.169687	0.0383169	9.48759e-06	0.0657	21157406	5077	13
Lachnospiraceae_NC2004_group	1	rs12127733	A	G	0.115182	0.0246006	2.8401e-06	0.1616	234157721	6226	17
Lachnospiraceae_NC2004_group	6	rs12208226	A	C	-0.154739	0.0340372	5.46303e-06	0.0909	22725908	5620	17
Lachnospiraceae_NC2004_group	13	rs12863463	A	G	-0.156365	0.0345372	5.97024e-06	0.0758	47512191	5516	16
Lachnospiraceae_NC2004_group	9	rs1331592	G	C	0.0948806	0.0208369	5.27619e-06	0.1919	122239986	6328	18
Lachnospiraceae_NC2004_group	18	rs17067076	A	G	-0.154631	0.0352194	1.1308e-05	0.0808	58229086	4449	11
Lachnospiraceae_NC2004_group	9	rs1928659	C	T	0.102522	0.0226445	5.96997e-06	0.2576	29334137	5516	16
Lachnospiraceae_NC2004_group	13	rs1929743	C	T	0.0837206	0.0190318	1.08763e-05	0.298	76829562	6330	18
Lachnospiraceae_NC2004_group	5	rs3756315	G	A	-0.0883469	0.0188397	2.73997e-06	0.303	149544722	6328	18
Lachnospiraceae_NC2004_group	20	rs6116753	A	G	0.0994748	0.0209139	1.97085e-06	0.2273	5330700	6278	17
Lachnospiraceae_UCG_001	9	rs10815577	G	C	-0.0683706	0.0143691	1.95341e-06	0.3889	7273249	10149	24
Lachnospiraceae_UCG_001	1	rs12131224	T	C	0.117095	0.02591	6.20381e-06	NA	166199362	9676	21
Lachnospiraceae_UCG_001	1	rs2050911	A	G	0.0751466	0.0153934	1.05157e-06	0.3182	82384407	10148	24
Lachnospiraceae_UCG_001	12	rs2371284	C	T	-0.0761893	0.0170127	7.521e-06	0.2475	56256262	9961	23
Lachnospiraceae_UCG_001	3	rs437876	C	T	0.0784637	0.0144768	5.96083e-08	0.3586	42568440	10150	24
Lachnospiraceae_UCG_001	14	rs4981345	C	T	-0.0681973	0.0149831	5.32387e-06	0.3889	21455973	9961	23
Lachnospiraceae_UCG_001	9	rs573933	C	T	-0.107898	0.0232346	3.41951e-06	0.1162	14477851	10150	24
Lachnospiraceae_UCG_001	7	rs62496417	G	T	-0.0748504	0.0165681	6.2499e-06	0.2727	96965504	10150	24
Lachnospiraceae_UCG_001	17	rs7213933	A	T	-0.0816269	0.01838	8.95131e-06	0.1768	36155074	9961	23
Lachnospiraceae_UCG_001	8	rs7341608	C	T	-0.0784757	0.0177648	9.9853e-06	0.1818	56839500	9917	23
Lachnospiraceae_UCG_001	1	rs78848836	G	A	-0.118868	0.0259753	4.73523e-06	0.0354	53773248	9506	20
Lachnospiraceae_UCG_001	1	rs79476906	A	T	-0.087088	0.0197008	9.84626e-06	0.1465	108102470	9917	23
Lachnospiraceae_UCG_001	16	rs8052586	C	T	0.176336	0.0395882	8.41782e-06	0.0404	79087756	6004	13
Lachnospiraceae_UCG_001	19	rs8104225	G	A	0.0892098	0.0197665	6.3861e-06	0.1667	13962924	9908	22
Lachnospiraceae_UCG_001	6	rs9403580	T	C	0.107801	0.0229777	2.71178e-06	0.1162	145006780	10095	23
Lachnospiraceae_UCG_001	3	rs985416	T	C	0.0970258	0.0181807	9.46267e-08	0.202	148269083	9917	23
Lachnospiraceae_UCG_004	3	rs11128180	G	A	0.0648288	0.0140126	3.71977e-06	0.2172	70592215	14466	24
Lachnospiraceae_UCG_004	1	rs12072562	C	T	0.133104	0.0303566	1.16158e-05	0.0657	105287469	9176	15
Lachnospiraceae_UCG_004	7	rs12673420	A	G	0.0554351	0.0118375	2.82709e-06	0.3889	71303007	14463	24
Lachnospiraceae_UCG_004	1	rs12747809	A	G	-0.062197	0.0125685	7.47276e-07	0.3434	240359089	14464	24
Lachnospiraceae_UCG_004	14	rs12894272	G	A	0.0579792	0.0125229	3.65922e-06	0.2778	40536481	14463	24
Lachnospiraceae_UCG_004	6	rs233486	G	A	-0.0799088	0.017766	6.86434e-06	0.2071	14817584	13710	23
Lachnospiraceae_UCG_004	6	rs2444793	T	C	-0.0542433	0.0118188	4.44098e-06	0.4343	81318836	14463	24
Lachnospiraceae_UCG_004	13	rs2706242	C	G	-0.0901399	0.0199712	6.3769e-06	0.1212	51292902	14026	23
Lachnospiraceae_UCG_004	4	rs2726805	G	A	0.0548397	0.0120844	5.67787e-06	0.404	183247601	14466	24
Lachnospiraceae_UCG_004	2	rs2882478	A	G	-0.0577091	0.0118338	1.07923e-06	0.4242	49904589	14466	24
Lachnospiraceae_UCG_004	12	rs35182105	G	A	-0.109724	0.024221	5.89474e-06	0.0455	24572337	13170	21
Lachnospiraceae_UCG_004	1	rs6656451	T	C	-0.05436	0.011947	5.36207e-06	0.4646	65990422	14458	24
Lachnospiraceae_UCG_004	3	rs7629954	G	A	0.108441	0.023825	5.32492e-06	0.0758	154242406	12568	20
Lachnospiraceae_UCG_008	11	rs10741777	C	T	-0.0973842	0.0194791	5.75055e-07	0.2879	19572557	7014	19
Lachnospiraceae_UCG_008	11	rs10793103	T	C	0.0974344	0.0181279	7.66571e-08	0.298	74391775	7014	19
Lachnospiraceae_UCG_008	1	rs10801803	A	G	-0.117029	0.0243085	1.47689e-06	0.0859	90818872	7017	19
Lachnospiraceae_UCG_008	2	rs13024781	C	T	-0.0798769	0.0168846	2.23674e-06	0.4596	168628871	7016	19
Lachnospiraceae_UCG_008	6	rs57091572	G	A	-0.110443	0.0235801	2.81718e-06	0.1616	81214803	6950	18
Lachnospiraceae_UCG_008	8	rs57254474	A	G	0.0886512	0.0199045	8.43542e-06	0.2273	23071054	7017	19
Lachnospiraceae_UCG_008	12	rs61944774	G	A	0.179838	0.0393797	4.95304e-06	0.0455	129539818	6000	14
Lachnospiraceae_UCG_008	2	rs62277846	T	C	0.102292	0.0212319	1.45101e-06	0.2172	228100140	7016	19
Lachnospiraceae_UCG_008	4	rs67078837	C	T	-0.0845848	0.0170693	7.21866e-07	0.4596	114220647	7016	19
Lachnospiraceae_UCG_008	15	rs75356640	A	G	0.136523	0.0303128	6.67434e-06	0.0657	31697284	6423	16
Lachnospiraceae_UCG_008	16	rs955844	C	A	0.112064	0.0228369	9.24114e-07	0.1919	84992314	6863	17
Lachnospiraceae_UCG_008	3	rs9873555	C	G	-0.121162	0.0233467	2.1067e-07	0.1616	100496680	6577	18
Lachnospiraceae_NK4A136_group	7	rs10952110	T	G	0.0487709	0.0109614	8.6145e-06	0.4697	8497922	16764	23
Lachnospiraceae_NK4A136_group	17	rs11263806	G	A	-0.0524615	0.0116758	7.01658e-06	0.2576	35240097	17236	24
Lachnospiraceae_NK4A136_group	11	rs12362320	C	G	0.0573168	0.0115466	6.90765e-07	0.3687	3922055	16764	23
Lachnospiraceae_NK4A136_group	19	rs12611395	G	A	-0.0902532	0.0199652	6.16887e-06	0.0808	21806125	16486	23
Lachnospiraceae_NK4A136_group	5	rs160061	G	A	0.0513831	0.0108094	1.99873e-06	0.4596	6116659	17234	24
Lachnospiraceae_NK4A136_group	8	rs28540839	C	A	0.0508285	0.0110591	4.30521e-06	0.4747	84735080	16764	23
Lachnospiraceae_NK4A136_group	17	rs2880566	C	T	0.0599578	0.0134693	8.52904e-06	0.2071	30016653	17232	24
Lachnospiraceae_NK4A136_group	3	rs4955932	C	T	-0.0492283	0.0109388	6.78429e-06	0.3838	55181375	17236	24
Lachnospiraceae_NK4A136_group	5	rs59805249	C	T	0.0936162	0.0207982	6.75832e-06	0.0556	90289997	15195	21
Lachnospiraceae_NK4A136_group	14	rs68104925	C	T	-0.0549104	0.0115385	1.94667e-06	0.3838	100177681	17227	24
Lachnospiraceae_NK4A136_group	10	rs7073658	G	T	-0.0499621	0.0109693	5.24525e-06	0.404	62175024	17236	24
Lachnospiraceae_NK4A136_group	3	rs7616165	T	G	-0.230542	0.0483465	1.85566e-06	0.0455	190415145	4094	8
Lachnospiraceae_NK4A136_group	3	rs76193507	G	A	-0.22973	0.0499776	4.29305e-06	0.0455	161749981	3578	5
Lachnospiraceae_NK4A136_group	8	rs7832116	G	A	-0.0714756	0.0151703	2.45845e-06	0.1818	4842929	17219	24
Lachnospiraceae_NK4A136_group	1	rs954878	G	A	-0.0520656	0.0109082	1.81445e-06	0.4747	54578401	17227	24
Lachnospiraceae_NK4A136_group	19	rs73044693	G	A	-0.10758	0.0229884	2.8724e-06	0.0666	51256120	12773	15
Lachnospiraceae_ND3007_group	16	rs9932954	G	A	-0.0561864	0.0115984	1.2705e-06	0.4646	1100633	15222	23
Lachnospiraceae_ND3007_group	4	rs13110238	G	C	-0.0636978	0.0142041	7.30994e-06	0.2576	7678735	15019	23
Lachnospiraceae_ND3007_group	10	rs72776675	C	T	-0.0647067	0.014797	1.22575e-05	0.197	14137663	15302	24
Lachnospiraceae_ND3007_group	3	rs2861203	A	G	0.0572304	0.0127279	6.90943e-06	0.3182	172950553	15305	24
Lactobacillus	2	rs11674854	T	C	-0.0852686	0.0176504	1.3586e-06	0.4141	28903275	6655	23
Lactobacillus	2	rs12693845	T	C	-0.0805447	0.0177429	5.63737e-06	0.3586	199312684	6958	24
Lactobacillus	2	rs1530559	A	G	0.0804001	0.0178207	6.43403e-06	0.399	135755629	6655	23
Lactobacillus	1	rs16861661	A	G	-0.183147	0.038148	1.57909e-06	0.0707	18501459	5325	15
Lactobacillus	16	rs328312	A	T	0.0815092	0.0169441	1.50575e-06	0.4646	73890910	6950	24
Lactobacillus	20	rs6092149	T	A	-0.0801344	0.017149	2.97056e-06	0.3939	54192992	6906	23
Lactobacillus	4	rs62314653	A	C	0.187692	0.0394585	1.96787e-06	0.0606	109896462	5944	20
Lactobacillus	13	rs7399658	A	G	-0.107134	0.0221883	1.37638e-06	0.2121	23834968	6613	22
Lactobacillus	6	rs75127669	A	C	0.139784	0.0310414	6.69546e-06	0.0859	151027636	6840	22
Lactobacillus	8	rs768253	G	T	-0.079195	0.0171791	4.02741e-06	0.4293	69010103	6958	24
Lactobacillus	3	rs77478751	G	A	-0.219886	0.0475759	3.80447e-06	0.0354	173151665	3669	11
Lactobacillus	19	rs921925	C	A	0.0985077	0.0203229	1.2526e-06	0.2222	6928017	6952	24
Lactococcus	19	rs10417872	G	T	0.118306	0.024522	1.40369e-06	0.2879	28767353	4056	22
Lactococcus	17	rs123059	C	T	-0.13671	0.0274694	6.46406e-07	0.2727	2699935	3760	20
Lactococcus	2	rs12621813	A	G	0.108423	0.0239978	6.24202e-06	0.298	31266049	4057	22
Lactococcus	7	rs17168302	A	G	0.191857	0.0424761	6.27775e-06	0.0505	14650221	4023	21
Lactococcus	2	rs2293361	T	C	-0.199221	0.0430969	3.78901e-06	0.0556	54114864	3787	19
Lactococcus	18	rs34757988	C	G	0.122294	0.0228976	9.24846e-08	0.3384	64699550	4055	22
Lactococcus	12	rs4766997	T	C	0.114599	0.023839	1.5305e-06	0.3131	113161438	4053	22
Lactococcus	10	rs55910161	T	C	0.146426	0.0307367	1.89905e-06	0.1465	71518643	3836	20
Lactococcus	1	rs6674304	T	C	0.200758	0.0442121	5.60458e-06	0.0808	116887742	3869	21
Lactococcus	22	rs757872	C	G	0.140799	0.027582	3.3123e-07	0.2525	31532568	3792	21
Lactococcus	13	rs7992246	C	T	0.104232	0.0230786	6.29039e-06	0.3182	113472525	4057	22
Marvinbryantia	13	rs11620597	C	T	0.119479	0.0271688	1.09418e-05	0.0707	86079090	11031	19
Marvinbryantia	16	rs11645029	C	G	-0.060618	0.0131551	4.06676e-06	0.3838	5938448	11709	22
Marvinbryantia	1	rs1187983	T	C	-0.0935456	0.0193174	1.28187e-06	0.1667	58441860	11896	22
Marvinbryantia	18	rs12963345	C	G	-0.059681	0.0132289	6.43928e-06	0.4394	46255637	11709	22
Marvinbryantia	19	rs146541147	A	G	0.118845	0.0268423	9.5314e-06	0.0808	4542097	10778	18
Marvinbryantia	10	rs2724813	G	A	-0.0840769	0.0167551	5.22133e-07	0.1768	12516924	11610	22
Marvinbryantia	6	rs2842896	T	C	-0.0649396	0.0131146	7.35736e-07	0.4242	132881664	11709	22
Marvinbryantia	3	rs2863363	G	A	0.0634861	0.0136323	3.20789e-06	0.4293	166039765	11950	23
Marvinbryantia	1	rs3125832	C	A	0.0679323	0.015012	6.0338e-06	0.2525	211400180	11709	22
Marvinbryantia	11	rs61884471	A	G	0.124426	0.0248431	5.48608e-07	0.101	45826561	11559	21
Marvinbryantia	11	rs72948274	C	A	-0.126354	0.0272212	3.45466e-06	0.0606	79518683	11561	21
Marvinbryantia	14	rs8006832	T	G	-0.0952415	0.0216699	1.10714e-05	0.1263	21577837	11412	20
Methanobrevibacter	2	rs10202904	G	T	-0.112811	0.0239106	2.38137e-06	0.4798	125440268	3583	16
Methanobrevibacter	11	rs11018665	T	A	0.113013	0.0254343	8.8573e-06	0.3283	89349287	3586	16
Methanobrevibacter	10	rs1334944	C	T	0.115197	0.0255492	6.5194e-06	0.2778	112266046	3586	16
Methanobrevibacter	15	rs4779844	C	G	0.109639	0.0247979	9.8112e-06	0.3485	31516919	3585	16
Methanobrevibacter	19	rs4802933	G	A	-0.135628	0.0308139	1.07486e-05	0.1364	52925820	3586	16
Methanobrevibacter	3	rs6776814	C	T	-0.188956	0.0419905	6.79621e-06	0.1212	15053083	3283	14
Methanobrevibacter	13	rs73457410	G	A	0.218128	0.044466	9.319e-07	0.0556	41956181	3387	15
Methanobrevibacter	4	rs894996	A	C	0.214213	0.0456045	2.63772e-06	0.0657	104418307	3479	15
Odoribacter	8	rs10093869	G	A	-0.0577795	0.0125389	4.06545e-06	0.3182	1266824	14218	23
Odoribacter	19	rs10423795	T	C	0.0550695	0.0121164	5.49268e-06	0.3737	49523088	14135	22
Odoribacter	11	rs16918425	T	A	0.0999781	0.0223785	7.91002e-06	0.0808	6848360	13689	20
Odoribacter	14	rs28417404	G	A	-0.0726896	0.0161372	6.65362e-06	0.1667	70944224	14698	24
Odoribacter	17	rs4793970	G	A	-0.0576329	0.0129154	8.10701e-06	0.2828	46763962	14687	24
Odoribacter	15	rs503751	G	C	0.0618294	0.0118887	1.98532e-07	0.4242	58063881	14218	23
Odoribacter	4	rs6856150	A	G	0.0881922	0.0194146	5.55739e-06	0.1111	11907559	14597	23
Odoribacter	8	rs74553962	G	T	0.121449	0.0264106	4.25556e-06	0.0758	69677480	11803	17
Odoribacter	12	rs77779484	A	G	-0.133489	0.0268526	6.65433e-07	0.0657	67655943	11935	20
Olsenella	2	rs1035588	G	A	-0.108148	0.0236848	4.96765e-06	0.4646	150077190	3739	14
Olsenella	10	rs17148768	A	G	0.140434	0.0295602	2.02624e-06	0.202	10777085	3648	13
Olsenella	1	rs2759329	A	G	-0.111131	0.0237218	2.80272e-06	0.3737	231960352	3739	14
Olsenella	1	rs35225860	G	A	-0.223604	0.0482391	3.56391e-06	0.0707	247642270	3630	12
Olsenella	20	rs6046522	T	C	0.122938	0.0269928	5.25131e-06	0.3333	19969568	3705	13
Olsenella	4	rs61090148	G	A	-0.104783	0.0231343	5.91708e-06	0.4747	174810498	3739	14
Olsenella	19	rs62112538	T	C	-0.19943	0.0407033	9.6024e-07	0.0808	4925018	3630	12
Olsenella	9	rs72691585	A	C	-0.249079	0.0520814	1.73137e-06	0.0556	21884425	3078	12
Olsenella	1	rs7540303	T	C	0.108044	0.023638	4.8592e-06	0.4141	179629191	3739	14
Olsenella	17	rs8066522	A	G	-0.106529	0.0240379	9.3493e-06	0.3687	59632873	3739	14
Olsenella	6	rs9460691	A	C	0.119966	0.0268645	7.98486e-06	0.1869	10422207	3739	14
Oscillibacter	14	rs11627628	C	T	0.143961	0.0290223	7.03676e-07	0.0556	21479605	8486	21
Oscillibacter	8	rs11990279	C	T	-0.0824934	0.0180457	4.84594e-06	0.2727	11116314	8528	22
Oscillibacter	11	rs12417956	G	C	0.0785431	0.0174075	6.42076e-06	0.2475	25973451	8928	23
Oscillibacter	4	rs12649930	G	T	0.121589	0.0259612	2.82042e-06	0.0707	3656291	8794	21
Oscillibacter	22	rs133832	C	A	-0.0795527	0.0162411	9.66963e-07	0.2879	44834707	8926	23
Oscillibacter	12	rs137917150	A	T	-0.174992	0.0388394	6.6207e-06	0.0657	82366390	5733	14
Oscillibacter	2	rs16866406	G	A	0.0988765	0.0208795	2.18441e-06	0.1212	179457147	8930	23
Oscillibacter	9	rs16934185	G	A	-0.129568	0.028157	4.19238e-06	0.0707	1798324	8492	21
Oscillibacter	1	rs234108	G	A	0.0749553	0.0152632	9.06829e-07	0.5	184942671	8694	22
Oscillibacter	14	rs36095275	T	C	-0.0752368	0.0156861	1.61545e-06	0.4293	32270129	8694	22
Oscillibacter	8	rs4506202	G	A	-0.0711323	0.0152261	2.98668e-06	0.4747	21598077	8694	22
Oscillibacter	11	rs61883564	G	A	-0.101351	0.0221016	4.52443e-06	0.1414	79013843	8930	23
Oscillibacter	20	rs62206502	A	C	-0.0681423	0.0151349	6.72116e-06	0.4798	18003390	8883	22
Oscillibacter	6	rs6901560	G	C	0.0855032	0.018693	4.78346e-06	0.1616	36931994	8525	22
Oscillibacter	10	rs75453768	T	G	0.12212	0.0268629	5.46642e-06	0.0758	116469806	8256	20
Oscillibacter	20	rs761240	G	T	-0.17664	0.0388812	5.54437e-06	0.096	49507892	5185	11
Oscillibacter	6	rs9393920	G	A	-0.0744662	0.0151081	8.26981e-07	0.4141	28580593	8930	23
Oscillospira	6	rs12206468	A	G	-0.133016	0.0269733	8.16503e-07	0.0707	18093691	9554	21
Oscillospira	14	rs1954532	C	T	-0.0826246	0.0175252	2.42157e-06	0.1717	28151415	9841	23
Oscillospira	4	rs28889936	C	A	0.114051	0.0252838	6.45768e-06	0.1061	89483300	9758	23
Oscillospira	6	rs62422654	T	C	0.0898456	0.0198088	5.74302e-06	0.1364	170474630	9769	22
Oscillospira	6	rs72866977	C	A	-0.130569	0.0281674	3.56138e-06	0.0808	56160483	9098	19
Oscillospira	3	rs73038677	A	T	-0.08321	0.0168666	8.07966e-07	0.1818	172373615	10195	24
Oscillospira	1	rs751183	C	T	-0.0774322	0.0172216	6.91655e-06	0.2475	76803093	9841	23
Oscillospira	16	rs75570604	G	C	0.137112	0.0307276	8.11345e-06	0.1162	89846677	8200	18
Oscillospira	17	rs8076323	G	A	0.0715392	0.0156539	4.87572e-06	0.2374	14881860	10193	24
Oxalobacter	8	rs10464997	A	G	0.137691	0.0294804	3.00321e-06	0.1616	20902693	4650	22
Oxalobacter	12	rs11108500	G	A	-0.199099	0.0427327	3.17474e-06	0.1061	96819204	4303	19
Oxalobacter	15	rs111966731	C	T	0.213114	0.047162	6.21989e-06	0.0657	93941937	3931	16
Oxalobacter	9	rs12002250	C	A	0.217122	0.0466317	3.22242e-06	0.0253	19682558	4297	19
Oxalobacter	6	rs1569853	C	T	-0.138078	0.0296981	3.32953e-06	0.1313	38550301	4492	20
Oxalobacter	4	rs36057338	T	G	0.207847	0.0421439	8.14592e-07	0.1212	189935314	4244	20
Oxalobacter	11	rs3862635	T	C	-0.172142	0.0394026	1.24933e-05	0.096	126582578	4469	19
Oxalobacter	3	rs4428215	A	G	0.130293	0.0242237	7.50149e-08	0.2879	171947435	4655	22
Oxalobacter	22	rs6000536	T	C	-0.130992	0.0253804	2.45441e-07	0.1818	37421469	4654	22
Oxalobacter	20	rs6071435	A	T	-0.105512	0.021489	9.10438e-07	0.3788	59502888	4635	21
Oxalobacter	8	rs6993398	A	G	0.127217	0.0278855	5.06369e-06	0.1515	115560689	4656	22
Oxalobacter	9	rs736744	T	C	0.117882	0.0211262	2.40671e-08	0.3636	87514407	4655	22
Parabacteroides	3	rs114567323	C	T	0.186478	0.0405199	4.18203e-06	0.0455	52354847	5859	7
Parabacteroides	3	rs115602804	A	G	0.10308	0.0222736	3.69374e-06	0.0455	191572365	16394	22
Parabacteroides	6	rs11965579	C	G	0.162824	0.0381863	2.00859e-05	0.0404	165969505	3890	6
Parabacteroides	16	rs17141986	C	G	0.0500303	0.0111459	7.1672e-06	0.404	7045276	16825	23
Parabacteroides	5	rs3860755	C	G	0.0558784	0.0116625	1.65699e-06	0.2929	169360155	17294	24
Parabacteroides	6	rs4236095	A	G	0.0761961	0.0157042	1.2224e-06	0.1414	47368687	16383	22
Parabacteroides	9	rs60884758	T	C	-0.0702667	0.0142249	7.82429e-07	0.1717	2217340	17293	24
Parabacteroides	1	rs6657302	C	T	-0.10452	0.0225521	3.57656e-06	0.0404	85585609	16552	21
Parabacteroides	2	rs72893646	T	A	-0.0715594	0.0156668	4.93362e-06	0.1616	38037203	16508	23
Parabacteroides	12	rs7298818	T	C	0.0888832	0.0200902	9.67973e-06	0.096	56396953	16510	23
Paraprevotella	12	rs10842464	C	T	-0.0758215	0.0172568	1.11426e-05	0.4747	25249743	7178	24
Paraprevotella	11	rs145020347	G	A	-0.12465	0.0262323	2.01643e-06	0.1465	114526679	6859	22
Paraprevotella	12	rs17109926	G	A	-0.0988335	0.0216172	4.83115e-06	0.2121	71978728	7179	24
Paraprevotella	6	rs17785622	G	A	0.248065	0.0524304	2.23056e-06	0.0404	83459314	3288	9
Paraprevotella	5	rs2081023	G	A	-0.122561	0.0236507	2.19387e-07	0.1465	174606261	7178	24
Paraprevotella	1	rs3008582	C	T	0.10572	0.0227246	3.2835e-06	0.1061	195971173	7175	24
Paraprevotella	7	rs3801748	A	G	0.0779721	0.0171691	5.58782e-06	0.3485	81759508	7179	24
Paraprevotella	11	rs4756632	T	G	-0.138905	0.0289897	1.65499e-06	0.0909	41079703	7179	24
Paraprevotella	12	rs4767113	T	C	0.0882466	0.018382	1.58097e-06	0.3182	114131978	6900	23
Paraprevotella	3	rs58117850	A	C	-0.149982	0.0324013	3.67632e-06	0.096	149296419	6838	21
Paraprevotella	18	rs7240324	G	T	-0.10229	0.0226948	6.56824e-06	0.1919	69623804	6900	23
Paraprevotella	13	rs9602779	C	A	-0.106692	0.0220263	1.27362e-06	0.2323	86162420	7177	24
Paraprevotella	17	rs9900242	G	A	-0.0852967	0.0175212	1.12615e-06	0.4242	69135631	6900	23
Parasutterella	10	rs10899911	G	A	-0.0717102	0.0148151	1.29625e-06	0.2475	44293839	11386	24
Parasutterella	3	rs11715853	A	G	-0.0662952	0.0146114	5.69995e-06	0.3384	30163689	11386	24
Parasutterella	12	rs1403396	T	A	-0.0756729	0.0159035	1.95265e-06	0.202	126498824	11378	24
Parasutterella	6	rs2090816	C	A	0.0840967	0.0177315	2.10796e-06	0.1263	137615592	11385	24
Parasutterella	20	rs2387977	C	T	-0.0681778	0.0134756	4.20651e-07	0.4293	25599776	11345	23
Parasutterella	8	rs35055552	C	T	0.109554	0.0235433	3.26645e-06	0.0758	114804024	9970	19
Parasutterella	4	rs35414597	A	T	-0.0684946	0.0142143	1.44495e-06	0.3737	15565736	11386	24
Parasutterella	17	rs55877868	C	A	-0.104458	0.0228089	4.65668e-06	0.1212	14692867	10588	21
Parasutterella	3	rs62273907	G	A	0.229468	0.0502262	4.9077e-06	0.0556	156550415	3691	8
Parasutterella	3	rs6809952	A	G	-0.0684957	0.0150892	5.64143e-06	0.3081	193896709	11077	23
Parasutterella	4	rs6828768	T	C	0.0636852	0.0132645	1.57742e-06	0.4899	65556925	11386	24
Parasutterella	12	rs7303158	T	C	0.0646859	0.0134256	1.44928e-06	0.4343	5275540	11386	24
Parasutterella	12	rs7311004	C	T	-0.0617522	0.0136438	6.01066e-06	0.4091	53260710	11384	24
Parasutterella	2	rs7572229	A	G	0.066273	0.0132736	5.94953e-07	0.4646	72235444	11383	24
Parasutterella	2	rs78383039	C	T	-0.146315	0.0297119	8.46017e-07	0.0455	178954708	9174	18
Parasutterella	15	rs8039785	G	T	0.0618345	0.0133	3.33226e-06	0.4495	67316307	11383	24
Parasutterella	8	rs823424	A	G	-0.0713448	0.0156958	5.48139e-06	0.2121	16674526	11386	24
Peptococcus	4	rs10031059	C	T	-0.121167	0.0225844	8.09252e-08	0.2071	35358594	5526	22
Peptococcus	10	rs11001948	A	C	-0.191013	0.038102	5.35342e-07	0.0455	78724969	5607	21
Peptococcus	11	rs11030569	T	A	-0.17402	0.0374133	3.29872e-06	0.101	4019788	5329	20
Peptococcus	1	rs12069354	T	C	0.16763	0.03795	1.00026e-05	0.0909	216223782	5352	21
Peptococcus	2	rs2054133	A	G	0.0895433	0.0188332	1.98884e-06	0.4747	33691809	5657	23
Peptococcus	15	rs34282744	C	G	0.191797	0.0399832	1.61104e-06	0.0657	75073172	5257	19
Peptococcus	20	rs36121075	G	A	-0.14067	0.030628	4.37213e-06	0.1111	43118017	5301	19
Peptococcus	14	rs413827	A	G	0.110229	0.0237523	3.47093e-06	NA	57985112	5482	22
Peptococcus	22	rs5770862	C	T	0.162018	0.0356813	5.60708e-06	0.096	50973113	5431	20
Peptococcus	3	rs57905414	A	T	0.184818	0.0322855	1.03753e-08	0.1061	17702616	5483	22
Peptococcus	6	rs62424012	A	G	0.137164	0.0292136	2.66331e-06	0.1162	99020209	5656	23
Peptococcus	9	rs7033353	G	T	0.090152	0.018995	2.07388e-06	0.3737	104595848	5657	23
Peptococcus	11	rs72850165	C	T	-0.134304	0.0300423	7.8039e-06	0.0808	968356	5627	22
Peptococcus	1	rs74592222	A	G	0.137957	0.0302965	5.27445e-06	0.1111	75971700	5329	20
Peptococcus	6	rs7766680	C	G	0.0976832	0.0214155	5.08301e-06	0.2727	162239191	5655	23
Peptococcus	13	rs77681628	T	C	0.200307	0.0387328	2.32198e-07	0.0758	91182556	4842	16
Phascolarctobacterium	4	rs11929846	C	T	-0.0697199	0.0157969	1.01707e-05	0.202	17051156	11114	24
Phascolarctobacterium	2	rs12618201	G	A	0.0641657	0.0138202	3.4356e-06	0.4141	174436533	11113	24
Phascolarctobacterium	8	rs1264476	G	T	0.0767335	0.0166041	3.81255e-06	0.1818	102434276	11104	24
Phascolarctobacterium	22	rs130483	G	A	0.0655056	0.0143596	5.07144e-06	0.3485	47942612	11096	24
Phascolarctobacterium	14	rs28525131	A	G	-0.118657	0.0269048	1.03249e-05	0.0859	21358155	10457	20
Phascolarctobacterium	3	rs56069061	A	G	-0.111306	0.0230694	1.4013e-06	0.096	168339417	11007	23
Phascolarctobacterium	4	rs56157888	C	A	0.0954864	0.0193976	8.54111e-07	0.1667	183252836	10031	21
Phascolarctobacterium	1	rs6427992	C	G	-0.0652458	0.0137508	2.08649e-06	0.4192	203102563	11113	24
Phascolarctobacterium	3	rs74540770	A	G	-0.121014	0.0258621	2.87965e-06	0.0303	186553389	9403	20
Phascolarctobacterium	12	rs75882962	C	T	0.0968661	0.0190575	3.71851e-07	0.1212	53098742	10710	23
Phascolarctobacterium	17	rs76124218	G	C	-0.159361	0.0344532	3.73817e-06	0.0556	73584441	7314	15
Phascolarctobacterium	13	rs7982713	A	G	0.0726922	0.0163201	8.42252e-06	0.2071	71376322	10710	23
Prevotella_7	11	rs11035469	G	A	-0.144165	0.0311897	3.79671e-06	0.1768	39809747	3488	22
Prevotella_7	16	rs118038478	G	A	0.205676	0.0468917	1.15358e-05	0.1061	47237609	3295	18
Prevotella_7	1	rs12124567	G	A	-0.121281	0.0275017	1.03394e-05	0.2677	3343802	3283	20
Prevotella_7	6	rs12195431	C	T	0.196528	0.0442322	8.8674e-06	0.096	91019654	3489	22
Prevotella_7	11	rs16937247	C	G	0.146098	0.0351529	3.23775e-05	0.1212	19943115	3486	22
Prevotella_7	2	rs2240542	T	C	0.12085	0.0261776	3.902e-06	0.2323	242066314	3489	22
Prevotella_7	10	rs2918132	T	C	-0.114648	0.0254916	6.8756e-06	0.3636	133000320	3318	21
Prevotella_7	3	rs385483	G	A	0.137033	0.0291906	2.67332e-06	0.1717	60476025	3318	21
Prevotella_7	2	rs57404562	A	C	0.155486	0.0316057	8.67337e-07	0.1717	12101762	3487	22
Prevotella_7	1	rs9426434	C	T	-0.123657	0.0278514	9.00071e-06	0.2576	29736216	3318	21
Prevotella_7	22	rs9608249	G	A	-0.158213	0.0336317	2.54749e-06	0.1616	24613952	3482	22
Prevotella_7	18	rs9959718	A	G	0.133012	0.0275361	1.36222e-06	0.2677	71442664	3489	22
Prevotella_9	9	rs10512344	G	C	0.247373	0.0544087	5.45269e-06	0.0202	109009495	3063	6
Prevotella_9	19	rs111509883	C	T	0.171131	0.0347624	8.52865e-07	0.0404	639161	6960	14
Prevotella_9	10	rs11199734	T	A	0.0770209	0.0169462	5.493e-06	0.2273	122819400	10263	24
Prevotella_9	2	rs11685699	T	C	-0.141357	0.0295665	1.74423e-06	0.0758	11232685	8342	20
Prevotella_9	22	rs117271932	G	A	0.208089	0.0440393	2.30039e-06	0.0556	44236460	4878	12
Prevotella_9	4	rs12648235	C	T	0.0785902	0.0177676	9.72305e-06	0.1414	161115744	10271	24
Prevotella_9	5	rs1304512	A	G	0.0761593	0.0165885	4.40923e-06	0.2121	63736025	9790	23
Prevotella_9	15	rs16966465	C	G	0.0743348	0.0165291	6.88478e-06	0.2071	38513730	10261	24
Prevotella_9	10	rs2104588	C	T	0.105558	0.023773	8.98487e-06	0.1465	12497581	9268	22
Prevotella_9	1	rs2495052	G	A	0.0838978	0.0188523	8.57634e-06	0.1515	14161251	9790	23
Prevotella_9	8	rs2683313	G	A	-0.0724576	0.0151603	1.75788e-06	0.2929	19115604	10260	24
Prevotella_9	17	rs4968431	T	G	0.0640113	0.0144162	8.9865e-06	0.3283	59421778	10271	24
Prevotella_9	18	rs7232121	C	G	0.0671292	0.014423	3.25038e-06	0.4091	19993452	9790	23
Prevotella_9	18	rs7237249	T	C	-0.0823764	0.0182126	6.09559e-06	0.1818	71992502	10271	24
Prevotella_9	2	rs72815774	C	T	-0.176186	0.0393068	7.38334e-06	0.101	91954502	5728	14
Prevotella_9	20	rs746764	C	T	-0.0915772	0.0193245	2.14862e-06	0.1566	21470713	9385	21
Prevotella_9	12	rs7976209	C	T	-0.0870786	0.0197951	1.08747e-05	0.1364	1794470	10263	24
Prevotella_9	1	rs9428102	G	A	-0.0778845	0.0176068	9.70957e-06	0.2222	118852817	10264	24
Prevotella_9	22	rs9613013	A	G	0.0917591	0.0202697	5.98505e-06	0.1818	26152738	9790	23
Rikenellaceae_RC9_gut_group	4	rs12501673	G	A	0.116395	0.0262253	9.06814e-06	0.3283	163830516	3334	18
Rikenellaceae_RC9_gut_group	4	rs17032291	C	T	-0.169579	0.0368251	4.12526e-06	0.1566	155865671	3206	16
Rikenellaceae_RC9_gut_group	4	rs17582787	G	A	-0.157739	0.0339924	3.47693e-06	0.1061	149562638	3320	17
Rikenellaceae_RC9_gut_group	19	rs2074881	C	T	-0.142236	0.032391	1.12715e-05	0.197	1970021	3315	17
Rikenellaceae_RC9_gut_group	9	rs2900503	T	G	-0.172329	0.0326671	1.32533e-07	0.1566	112657543	3320	17
Rikenellaceae_RC9_gut_group	10	rs2998141	C	T	-0.136346	0.0293073	3.28239e-06	0.2525	135010198	3330	18
Rikenellaceae_RC9_gut_group	4	rs4270579	A	G	-0.118021	0.0271041	1.33453e-05	0.2323	84698188	3331	18
Rikenellaceae_RC9_gut_group	7	rs4717843	T	G	-0.119376	0.0260548	4.61155e-06	0.3586	73334987	3220	17
Rikenellaceae_RC9_gut_group	11	rs7113155	C	G	0.114423	0.0247798	3.88255e-06	0.4747	102429543	3334	18
Rikenellaceae_RC9_gut_group	16	rs7193937	C	G	0.124153	0.027741	7.62541e-06	0.2677	76605358	3220	17
Rikenellaceae_RC9_gut_group	5	rs7712231	G	A	0.156284	0.0350462	8.22024e-06	0.1263	31406285	3334	18
Rikenellaceae_RC9_gut_group	6	rs80309088	A	G	0.17405	0.0383423	5.64226e-06	0.1111	165668732	3170	16
Rikenellaceae_RC9_gut_group	1	rs9887954	A	G	-0.114849	0.0249013	3.98457e-06	0.4141	164800873	3330	18
Romboutsia	7	rs10279978	G	A	-0.0622202	0.0127675	1.09741e-06	0.2677	5319387	14143	22
Romboutsia	11	rs11221428	C	T	-0.0726779	0.0158263	4.38563e-06	0.1212	99665050	14187	23
Romboutsia	5	rs114398731	C	G	-0.131039	0.0293815	8.20003e-06	0.0303	57229635	10326	14
Romboutsia	1	rs16843578	T	C	-0.0875276	0.0196779	8.6664e-06	0.0606	171903885	14186	23
Romboutsia	7	rs28603357	C	T	-0.214911	0.0474739	5.98477e-06	0.0808	106406824	3693	8
Romboutsia	7	rs34302036	G	A	0.0550261	0.0120835	5.26772e-06	0.3889	78136725	14185	23
Romboutsia	10	rs61841503	A	G	0.092888	0.0171454	6.03841e-08	0.1616	17019559	13568	22
Romboutsia	7	rs62504452	G	A	-0.0710048	0.0156654	5.8268e-06	0.1566	145760298	14178	23
Romboutsia	11	rs7109293	G	A	0.0919112	0.0205738	7.91829e-06	0.1061	133834657	14141	22
Romboutsia	8	rs75200530	G	T	-0.190644	0.0421065	5.96371e-06	0.0303	5088054	5246	9
Romboutsia	2	rs75987356	A	G	-0.129578	0.0280454	3.83186e-06	0.0707	16066705	10466	15
Romboutsia	13	rs77702691	G	A	-0.094406	0.0208544	5.98552e-06	0.096	88725540	12487	19
Romboutsia	6	rs9389266	G	T	0.0722815	0.0162353	8.50312e-06	0.1818	135411737	14187	23
Romboutsia	13	rs9567264	T	C	0.0580018	0.0127495	5.38118e-06	0.2626	32720756	14180	23
Roseburia	4	rs116270582	A	T	-0.153844	0.0329324	2.98999e-06	0.0455	119349	9099	8
Roseburia	1	rs12740451	C	T	0.0697527	0.0153607	5.59944e-06	0.1313	95178974	17837	24
Roseburia	1	rs147990086	G	A	-0.0578936	0.01324	1.22758e-05	0.2374	145655256	17840	24
Roseburia	11	rs16910295	C	T	-0.0980434	0.020957	2.89237e-06	0.0909	12009569	16648	21
Roseburia	16	rs2034589	C	G	0.0629765	0.0123489	3.40079e-07	0.2424	8307948	17846	24
Roseburia	12	rs2160994	C	T	0.0550687	0.0112481	9.78986e-07	0.4242	50650057	17444	23
Roseburia	5	rs2943022	C	T	0.0493786	0.0106763	3.74513e-06	0.3788	89598914	17854	24
Roseburia	1	rs302266	C	T	-0.0777312	0.0172985	7.00572e-06	0.1212	194183650	17056	23
Roseburia	5	rs329182	C	T	0.0690327	0.0152884	6.32082e-06	0.1313	125076494	17854	24
Roseburia	10	rs4748237	C	G	0.0488326	0.0106404	4.44637e-06	0.4091	16051097	17851	24
Roseburia	15	rs55858165	C	A	0.179284	0.0404954	9.54304e-06	0.0859	86512809	5447	10
Roseburia	15	rs57466170	T	C	0.0741405	0.0171601	1.55663e-05	0.0909	37859065	17333	22
Roseburia	3	rs6445851	A	G	-0.0497336	0.0108158	4.26107e-06	0.4141	57116228	17851	24
Roseburia	6	rs6930661	T	C	-0.0961587	0.0204975	2.71544e-06	0.0404	12774611	16945	22
Roseburia	6	rs75326254	T	C	-0.104628	0.0230897	5.86046e-06	0.0354	166170836	15893	20
Roseburia	5	rs78753150	C	A	0.0968739	0.0214067	6.02803e-06	0.0657	144135655	16303	20
Roseburia	13	rs9300744	T	C	-0.0588452	0.0126228	3.13425e-06	0.2727	103117486	17854	24
Ruminiclostridium_5	10	rs10827477	G	A	-0.0547387	0.0115163	2.00294e-06	0.298	35262588	17391	24
Ruminiclostridium_5	5	rs113753996	C	T	0.0820689	0.0174463	2.54991e-06	0.101	32477664	16680	23
Ruminiclostridium_5	13	rs1223978	C	T	0.0484169	0.0108254	7.7304e-06	0.4394	108775162	17381	24
Ruminiclostridium_5	6	rs1492620	C	T	-0.0830505	0.0180073	3.98724e-06	0.0859	50405920	17397	24
Ruminiclostridium_5	12	rs2286384	C	G	-0.0518814	0.0107482	1.38623e-06	0.4747	1891043	17394	24
Ruminiclostridium_5	21	rs243585	G	C	-0.0585939	0.0121017	1.2867e-06	0.298	19151940	16906	22
Ruminiclostridium_5	10	rs2482038	A	C	0.0518991	0.0108777	1.83172e-06	0.4343	12835085	17396	24
Ruminiclostridium_5	8	rs2791343	C	T	0.051717	0.0113369	5.07074e-06	0.3131	131316030	17392	24
Ruminiclostridium_5	1	rs2801960	G	C	0.0520975	0.0115111	6.01561e-06	0.3586	41878680	17387	24
Ruminiclostridium_5	21	rs2833828	A	G	0.0489617	0.0108702	6.66208e-06	0.4596	33811886	17397	24
Ruminiclostridium_5	3	rs4955951	G	A	-0.0713749	0.0165826	1.67593e-05	0.1061	55243531	17397	24
Ruminiclostridium_5	20	rs6121460	A	G	0.0932955	0.0199206	2.82197e-06	0.0657	60293505	17318	23
Ruminiclostridium_5	2	rs73002572	C	G	0.181548	0.0414078	1.16319e-05	0.0101	103755970	3761	7
Ruminiclostridium_5	20	rs79968837	G	A	-0.0950311	0.0193507	9.06234e-07	0.1061	41177956	16602	20
Ruminiclostridium_5	16	rs8053158	G	A	-0.0740543	0.0159151	3.27004e-06	0.101	86769909	17397	24
Ruminiclostridium_6	14	rs1756364	T	G	0.0999189	0.0197169	4.02671e-07	0.1515	20954661	12933	23
Ruminiclostridium_6	14	rs71414120	G	T	0.200894	0.0406434	7.699e-07	0.0303	56938952	5567	10
Ruminiclostridium_6	16	rs61060922	G	T	0.15913	0.0322283	7.91022e-07	0.0404	72136154	8955	13
Ruminiclostridium_6	1	rs79968172	A	G	0.11614	0.0243083	1.77252e-06	0.0657	240503826	12802	22
Ruminiclostridium_6	8	rs11992182	C	A	0.0625299	0.0137876	5.75375e-06	0.2222	79766499	13381	24
Ruminiclostridium_6	11	rs12362316	G	A	0.0743588	0.0154466	1.47993e-06	0.1566	40275998	13381	24
Ruminiclostridium_6	18	rs72991535	G	T	0.135604	0.0295174	4.34775e-06	0.0909	76018244	9642	15
Ruminiclostridium_6	13	rs9555756	C	A	-0.0804138	0.0176692	5.33725e-06	0.1364	111703249	13369	24
Ruminiclostridium_6	2	rs792058	A	G	0.0554234	0.0125423	9.91992e-06	0.4343	5548605	12933	23
Ruminiclostridium_6	10	rs10829821	C	T	-0.097606	0.0216072	6.26391e-06	0.0859	132651293	12802	22
Ruminiclostridium_6	11	rs589368	A	G	-0.146727	0.0330138	8.8139e-06	0.0606	86252317	6880	15
Ruminiclostridium_6	19	rs67479537	C	T	0.118994	0.026487	7.03758e-06	0.0909	10115515	11613	17
Ruminiclostridium_6	15	rs1871858	G	C	-0.105422	0.0237274	8.87042e-06	0.0808	61047117	12818	21
Ruminiclostridium_6	10	rs116969552	G	A	-0.166823	0.0376681	9.47796e-06	0.0253	128214403	6824	9
Ruminiclostridium_6	19	rs2548459	T	C	0.0554866	0.0122755	6.18033e-06	0.4242	49209339	13377	24
Ruminiclostridium_6	7	rs56212330	G	A	0.0587451	0.0132078	8.6771e-06	0.3283	101268877	13378	24
Ruminiclostridium_6	4	rs35362464	A	C	0.0720077	0.0165387	1.33737e-05	0.1869	36478011	13308	23
Ruminiclostridium_9	3	rs57665991	G	C	-0.0641507	0.0123339	1.98021e-07	0.2677	157841287	16725	24
Ruminiclostridium_9	1	rs12040548	T	G	0.0570422	0.0122359	3.13347e-06	0.2576	247710285	16721	24
Ruminiclostridium_9	7	rs115044523	A	G	-0.0980026	0.0202616	1.31912e-06	0.0808	47013498	16107	22
Ruminiclostridium_9	11	rs12419854	A	T	-0.0727975	0.0155594	2.88736e-06	0.1667	68886460	16027	23
Ruminiclostridium_9	20	rs6082461	C	A	0.0586425	0.0131004	7.59162e-06	0.1616	2210530	16650	23
Ruminiclostridium_9	9	rs113048721	G	C	0.0600735	0.0132737	6.01839e-06	0.0109	74214419	16719	24
Ruminiclostridium_9	19	rs918449	G	A	-0.0950908	0.0197177	1.41687e-06	0.0758	34371198	16725	24
Ruminiclostridium_9	6	rs73592673	T	A	-0.081629	0.0169515	1.46865e-06	0.1616	128568828	15493	21
Ruminiclostridium_9	7	rs79082720	G	C	0.0928576	0.0204871	5.82943e-06	0.101	155701010	16094	22
Ruminiclostridium_9	8	rs74303178	C	T	0.0532742	0.0119274	7.94909e-06	0.3081	14697544	16706	24
Ruminiclostridium_9	2	rs13033315	A	T	0.0511195	0.0111418	4.47319e-06	0.4646	204706865	16724	24
Ruminiclostridium_9	3	rs9809789	T	C	-0.0717454	0.0159673	7.01398e-06	0.1515	29179983	16025	23
Ruminiclostridium_9	13	rs9522712	C	T	0.0699728	0.0154939	6.29747e-06	0.1869	90441578	16725	24
Ruminiclostridium_9	6	rs78191726	C	T	0.0944998	0.0210206	6.93796e-06	0.0808	67655320	16039	23
Ruminiclostridium_9	12	rs7137760	T	C	0.050797	0.0112182	5.95234e-06	0.4848	10702414	16722	24
Ruminococcaceae_NK4A214_group	5	rs11241747	T	C	0.0533858	0.0120035	8.68605e-06	0.3838	123846318	14822	23
Ruminococcaceae_NK4A214_group	2	rs114244418	G	C	-0.175266	0.0372779	2.5812e-06	0.0354	235430299	7123	10
Ruminococcaceae_NK4A214_group	1	rs11586410	A	G	-0.0863422	0.0169937	3.7577e-07	0.1414	157338888	14822	23
Ruminococcaceae_NK4A214_group	4	rs12642039	C	T	-0.0553003	0.0119397	3.62826e-06	0.2828	159932022	15276	24
Ruminococcaceae_NK4A214_group	2	rs12731	G	A	-0.0527684	0.0115053	4.50892e-06	0.4192	239087912	15288	24
Ruminococcaceae_NK4A214_group	3	rs13087692	G	T	0.0574623	0.012594	5.05025e-06	0.2879	84725039	15288	24
Ruminococcaceae_NK4A214_group	22	rs136761	A	G	-0.0587521	0.0119155	8.19182e-07	0.3434	49796014	14822	23
Ruminococcaceae_NK4A214_group	3	rs147475196	G	A	-0.133769	0.0295196	5.85611e-06	0.0505	26509287	9917	12
Ruminococcaceae_NK4A214_group	12	rs34576931	C	G	-0.0873312	0.0194886	7.42442e-06	0.0808	78373555	14678	23
Ruminococcaceae_NK4A214_group	5	rs35559912	C	T	-0.0925071	0.0203674	5.57434e-06	0.0556	35288938	13976	20
Ruminococcaceae_NK4A214_group	20	rs4814689	T	C	-0.1083	0.0230708	2.67585e-06	0.0808	18030357	14009	19
Ruminococcaceae_NK4A214_group	22	rs5994253	G	A	-0.0811302	0.0157621	2.6444e-07	0.1566	17793012	15288	24
Ruminococcaceae_NK4A214_group	16	rs62027366	C	T	0.0615389	0.0137612	7.75199e-06	0.197	24073806	14822	23
Ruminococcaceae_NK4A214_group	1	rs6681678	T	C	-0.100174	0.024	2.99404e-05	0.0606	100248591	13031	19
Ruminococcaceae_NK4A214_group	7	rs73158814	G	C	-0.109257	0.0227458	1.55996e-06	0.0808	132042135	13077	19
Ruminococcaceae_NK4A214_group	2	rs7573569	C	T	0.107739	0.0233638	4.00079e-06	0.0657	141897042	14822	23
Ruminococcus_gauvreauii_group	2	rs10931481	A	G	0.0610096	0.0130484	3.38211e-06	0.303	191954852	13382	24
Ruminococcus_gauvreauii_group	1	rs12079579	G	A	0.0955324	0.0213436	5.03725e-06	0.0859	161880482	12986	23
Ruminococcus_gauvreauii_group	7	rs12539819	T	C	0.110654	0.0240684	4.49375e-06	0.101	153487396	11860	20
Ruminococcus_gauvreauii_group	5	rs11750752	A	T	0.0709419	0.0156855	7.27559e-06	0.1717	112627773	12834	23
Ruminococcus_gauvreauii_group	12	rs1391597	T	C	0.0590284	0.0124874	1.85964e-06	0.3889	61119266	13382	24
Ruminococcus_gauvreauii_group	10	rs2047242	G	A	-0.067603	0.0133738	2.46372e-07	0.3232	29201860	13369	24
Ruminococcus_gauvreauii_group	1	rs2105937	G	A	0.0580215	0.0127806	5.10352e-06	0.3182	20552072	13364	24
Ruminococcus_gauvreauii_group	8	rs2166943	C	A	0.0566974	0.0123497	5.27717e-06	0.4242	137090850	13377	24
Ruminococcus_gauvreauii_group	15	rs289410	A	G	-0.0654926	0.0139101	2.27464e-06	0.2525	85563483	13380	24
Ruminococcus_gauvreauii_group	5	rs431418	G	A	-0.094737	0.0210157	5.53667e-06	0.1364	166419552	13289	23
Ruminococcus_gauvreauii_group	16	rs71386687	G	T	0.121037	0.02386	2.90761e-07	0.0859	2767894	11340	18
Ruminococcus_gauvreauii_group	4	rs73802842	A	C	0.0736808	0.0169665	7.48026e-06	0.1364	18824860	13382	24
Ruminococcus_gauvreauii_group	3	rs9870933	G	A	0.0621643	0.0126072	8.4912e-07	0.3384	112372317	13382	24
Ruminococcus_gnavus_group	10	rs11597105	G	A	0.114673	0.0250653	6.94868e-06	0.1515	6512581	6328	23
Ruminococcus_gnavus_group	16	rs11864644	C	T	-0.139804	0.0318253	5.0088e-06	0.0707	433078	6241	23
Ruminococcus_gnavus_group	1	rs12136548	T	C	0.0901946	0.0196476	3.09631e-06	0.298	115168097	6401	24
Ruminococcus_gnavus_group	2	rs12989336	A	G	-0.0846861	0.0187936	7.11808e-06	0.3384	36259341	6401	24
Ruminococcus_gnavus_group	5	rs13163520	A	G	-0.127377	0.0233883	5.61015e-08	0.1616	18662686	6326	23
Ruminococcus_gnavus_group	8	rs2909242	A	C	-0.0909965	0.018351	7.40957e-07	0.3434	129224680	6401	24
Ruminococcus_gnavus_group	9	rs3124783	G	A	-0.11599	0.0249099	2.6652e-06	0.1364	135838591	6401	24
Ruminococcus_gnavus_group	4	rs4388134	T	C	-0.0904997	0.0203544	9.11637e-06	0.2222	190110710	6399	24
Ruminococcus_gnavus_group	2	rs62167033	C	T	0.185289	0.0396295	3.49529e-06	0.0758	144700007	5194	16
Ruminococcus_gnavus_group	3	rs78399089	C	T	0.144445	0.0326618	6.62998e-06	0.0707	146290310	5944	22
Ruminococcus_gnavus_group	2	rs934940	C	A	-0.105045	0.0229588	2.73705e-06	0.1919	122096018	6309	23
Ruminococcus_gnavus_group	3	rs9872758	C	T	0.0849233	0.0176643	1.66029e-06	0.4899	66701616	6398	24
Ruminococcus_torques_group	10	rs10904297	G	A	-0.167804	0.0389812	2.69e-06	0.0354	4639762	3143	4
Ruminococcus_torques_group	9	rs10967781	A	C	0.0507994	0.0113322	8.37e-06	0.2626	27225258	17791	24
Ruminococcus_torques_group	14	rs12434631	G	A	0.074697	0.0153401	2.77e-06	0.1414	26130404	17353	23
Ruminococcus_torques_group	5	rs13154778	A	T	0.0563358	0.0129526	7.16e-06	0.1818	56952803	17795	24
Ruminococcus_torques_group	6	rs1475330	C	T	0.0523492	0.01182	8.13e-06	0.298	67262102	17353	23
Ruminococcus_torques_group	15	rs1972694	A	T	-0.0614094	0.0137321	8.93e-06	0.1465	25326425	17353	23
Ruminococcus_torques_group	19	rs35866622	C	T	-0.0612024	0.0109421	2.21e-08	0.4747	49218060	17240	22
Ruminococcus_torques_group	11	rs4073731	C	T	0.0651948	0.0142221	4.05e-06	0.1667	132663147	17793	24
Ruminococcus_torques_group	7	rs73130967	T	A	0.0770375	0.0168264	3.71e-06	0.0909	54781314	17011	23
Ruminococcus_torques_group	8	rs77034621	G	T	-0.151553	0.0335878	6.07e-06	0.0556	76769843	8567	11
Ruminococcus_torques_group	12	rs773123	A	T	0.0824005	0.0173862	1.59e-06	0.1414	56494998	17011	23
Ruminococcus_torques_group	17	rs8080469	A	G	0.0490727	0.0107036	3.5e-06	0.4747	14532347	17798	24
Ruminococcus_torques_group	22	rs8141465	G	A	0.0480778	0.0107442	9.65e-06	0.4596	21358653	17791	24
Ruminococcus_1	11	rs10769159	C	G	-0.0640277	0.0110059	5.97109e-09	0.4747	45688595	16603	24
Ruminococcus_1	11	rs7117576	G	A	0.0829505	0.0170891	1.21003e-06	0.0707	114023573	16606	24
Ruminococcus_1	17	rs17781867	T	C	0.0999271	0.0211728	2.36314e-06	0.0707	71256018	14349	19
Ruminococcus_1	2	rs7583465	T	C	0.0527654	0.0112619	2.7954e-06	0.3687	10533921	16588	24
Ruminococcus_1	2	rs78613526	A	G	0.167497	0.0367639	5.21354e-06	0.0455	65925212	7266	10
Ruminococcus_1	5	rs78572139	A	G	0.125038	0.0279411	7.63966e-06	0.0808	15944587	11667	15
Ruminococcus_1	1	rs3000856	A	T	-0.0709997	0.0162766	1.28836e-05	0.1061	12778598	16126	23
Ruminococcus_1	15	rs6493760	T	C	0.0535262	0.0115885	3.85737e-06	0.4141	55439182	16126	23
Ruminococcus_1	8	rs11783695	T	G	-0.0734114	0.0161398	5.40376e-06	0.1717	144596903	16606	24
Ruminococcus_1	10	rs10995816	G	C	-0.0762002	0.0174689	1.28848e-05	0.0808	65870347	16597	24
Ruminococcus_1	1	rs3819978	T	C	-0.11504	0.0260137	9.76645e-06	0.0505	241789757	12769	18
Ruminococcus_1	2	rs4849717	A	T	0.132764	0.0299816	9.50336e-06	0.0455	119481372	10484	16
Ruminococcus_1	2	rs6750529	T	C	0.0569701	0.0127423	7.78761e-06	0.2121	182027603	16607	24
Ruminococcus_1	20	rs6105066	C	T	-0.0607052	0.013425	6.13145e-06	0.2525	13258628	16049	22
Ruminococcus_2	3	rs78120384	G	A	-0.192815	0.0392045	8.73449e-07	0.0505	106664363	6082	7
Ruminococcus_2	2	rs10199274	C	G	0.0663725	0.0139465	1.94488e-06	0.2677	238111864	14716	23
Ruminococcus_2	3	rs7635831	A	G	0.0618344	0.0129031	1.64957e-06	0.2626	173040924	14924	23
Ruminococcus_2	13	rs2997412	G	A	-0.0568439	0.0122325	3.36843e-06	0.3384	62067781	15336	24
Ruminococcus_2	2	rs2368224	G	T	0.199648	0.0438453	5.27729e-06	0.0404	182656416	3026	6
Ruminococcus_2	7	rs4400279	G	A	0.0546114	0.0120077	5.4155e-06	0.3687	16804578	15333	24
Ruminococcus_2	9	rs58681734	G	A	0.0723875	0.0160787	6.72933e-06	0.1465	137557890	15338	24
Ruminococcus_2	7	rs1819812	T	G	0.0842356	0.0184893	5.21611e-06	0.1111	151435722	14868	22
Ruminococcus_2	1	rs12406309	C	A	-0.063193	0.0142275	8.92953e-06	0.1667	108074445	15339	24
Ruminococcus_2	18	rs2846589	T	G	0.0522093	0.0116382	7.25572e-06	0.4646	862477	14924	23
Ruminococcus_2	9	rs55707116	A	C	0.0865521	0.0189141	4.73798e-06	0.1263	79919385	15336	24
Ruminococcus_2	11	rs75140805	G	T	0.0836825	0.0176445	2.10895e-06	0.1061	12148588	14249	21
Ruminococcus_2	18	rs4799823	T	C	0.0837001	0.0182263	4.38424e-06	0.1162	33456427	14650	22
Ruminococcus_2	4	rs61791565	C	T	-0.0523503	0.0117119	7.82762e-06	0.3283	24655463	15319	24
Ruminococcus_2	4	rs7693984	A	G	-0.102822	0.0235087	1.22111e-05	0.0909	4268322	14154	21
Ruminococcaceae_UCG-014	5	rs115777838	C	T	-0.18835	0.0386643	1.10806e-06	0.0404	26110626	5674	10
Ruminococcaceae_UCG-014	2	rs72809222	C	T	0.0671775	0.0139838	1.55563e-06	0.2323	57205854	13922	23
Ruminococcaceae_UCG-014	3	rs12638134	G	T	0.0582548	0.0119657	1.12466e-06	0.3687	101334609	14403	24
Ruminococcaceae_UCG-014	9	rs56105232	A	G	0.139276	0.0299132	3.22415e-06	0.0505	14363769	9190	13
Ruminococcaceae_UCG-014	2	rs995642	T	C	0.060048	0.0126417	2.0342e-06	0.3485	134854659	14402	24
Ruminococcaceae_UCG-014	5	rs10941294	T	C	-0.122057	0.0260017	2.67634e-06	0.0657	36435597	12615	20
Ruminococcaceae_UCG-014	18	rs79640386	A	T	-0.110863	0.0248098	7.8756e-06	0.0657	4084336	13692	21
Ruminococcaceae_UCG-014	2	rs439810	C	G	-0.0577127	0.0126675	5.21489e-06	0.298	119467367	14403	24
Ruminococcaceae_UCG-014	1	rs10495392	T	C	-0.082486	0.0187194	1.05087e-05	0.1111	237422989	13902	23
Ruminococcaceae_UCG-014	7	rs62478832	A	T	-0.058129	0.012903	6.63528e-06	NA	109564034	14331	23
Ruminococcaceae_UCG-014	11	rs61898819	T	A	0.0607865	0.0138761	1.18316e-05	0.2172	126024042	14325	23
Ruminococcaceae_UCG-014	10	rs853612	G	A	-0.0528257	0.0119367	9.62193e-06	0.3535	119928413	14403	24
Ruminococcaceae_UCG-014	3	rs73186226	A	G	-0.0993852	0.0216819	4.56613e-06	0.0758	123829361	13760	22
Ruminococcaceae_UCG-014	8	rs34402072	T	C	-0.0688023	0.0156083	1.04299e-05	0.1515	3636548	13863	22
Ruminococcaceae_UCG-014	1	rs74060145	G	C	-0.115767	0.0254199	5.25887e-06	0.0707	15322582	13011	20
Ruminococcaceae_UCG-014	16	rs77627087	G	C	0.067562	0.0150103	6.76248e-06	0.1667	87759750	14390	24
Ruminococcaceae_UCG-014	19	rs17296933	G	C	-0.0829544	0.0185058	7.37305e-06	0.101	49175964	13177	20
Ruminococcaceae_UCG-014	11	rs10791168	G	A	-0.0664624	0.0150069	9.47616e-06	0.1667	131659000	14403	24
Ruminococcaceae_UCG-013	10	rs12781711	T	C	-0.0656129	0.0117477	2.33443e-08	0.2929	2219930	16772	24
Ruminococcaceae_UCG-013	5	rs12189346	A	G	0.0684961	0.014558	2.53818e-06	0.202	141395140	16470	23
Ruminococcaceae_UCG-013	12	rs75088940	C	T	-0.0942968	0.0200713	2.62588e-06	0.0758	30245557	15638	21
Ruminococcaceae_UCG-013	10	rs16918863	C	A	0.111491	0.0240157	3.44333e-06	0.0455	19780463	12643	20
Ruminococcaceae_UCG-013	3	rs76973485	T	G	0.194976	0.0418213	3.12983e-06	0.0303	9534657	5299	7
Ruminococcaceae_UCG-013	3	rs12485353	A	G	-0.0607903	0.0130847	3.38589e-06	0.2273	197049996	16771	24
Ruminococcaceae_UCG-013	13	rs9565219	A	T	-0.0524592	0.0117701	8.31264e-06	0.3485	76583319	16772	24
Ruminococcaceae_UCG-013	16	rs1729063	C	G	-0.0533411	0.0120757	9.99669e-06	0.3182	10863459	16470	23
Ruminococcaceae_UCG-013	7	rs7784330	A	G	-0.0498329	0.0112066	8.71813e-06	0.4242	32530997	16770	24
Ruminococcaceae_UCG-013	1	rs11581881	T	C	0.0661211	0.0144736	4.91517e-06	0.1717	9361576	15730	22
Ruminococcaceae_UCG-013	9	rs2428106	G	C	-0.0490863	0.0109903	7.95677e-06	0.4596	136620584	16768	24
Ruminococcaceae_UCG-013	8	rs2730183	A	G	-0.0488692	0.0109907	8.73243e-06	0.4394	40311885	16772	24
Ruminococcaceae_UCG-013	5	rs9313055	C	T	0.105087	0.023446	7.39141e-06	0.0657	3628882	15764	21
Ruminococcaceae_UCG-013	9	rs12336782	C	T	-0.0856047	0.0189311	6.12841e-06	0.0909	13609119	16772	24
Ruminococcaceae_UCG-013	10	rs4385846	T	G	0.0598404	0.0131807	5.62514e-06	0.2576	115650278	16772	24
Ruminococcaceae_UCG-011	6	rs1416041	C	A	-0.182339	0.0339898	8.11625e-08	0.1111	105073676	3632	17
Ruminococcaceae_UCG-011	1	rs12724320	T	C	-0.120881	0.0249229	1.23349e-06	0.2879	179370499	3632	17
Ruminococcaceae_UCG-011	12	rs79113084	T	C	-0.152166	0.0317519	1.6486e-06	0.1818	29634919	3610	16
Ruminococcaceae_UCG-011	1	rs9729514	G	A	0.184934	0.0394616	2.78035e-06	0.0859	219901055	3632	17
Ruminococcaceae_UCG-011	7	rs2729556	T	C	-0.109097	0.0233699	3.03744e-06	0.4747	111763988	3632	17
Ruminococcaceae_UCG-011	7	rs10274562	T	C	0.110917	0.0244556	5.74773e-06	0.3131	11222521	3632	17
Ruminococcaceae_UCG-011	3	rs4490371	C	T	-0.111816	0.0248963	7.07937e-06	0.3838	76205107	3610	16
Ruminococcaceae_UCG-011	3	rs12636310	A	G	0.132725	0.0282037	2.52669e-06	0.2172	185469491	3632	17
Ruminococcaceae_UCG-010	15	rs35506912	C	G	-0.0693743	0.0147926	2.73457e-06	0.2626	36607072	12793	23
Ruminococcaceae_UCG-010	9	rs682403	G	A	-0.0588161	0.0124671	2.38537e-06	0.4596	135968557	12864	24
Ruminococcaceae_UCG-010	7	rs6958419	T	C	-0.0585718	0.0124994	2.78623e-06	0.4848	16349864	12870	24
Ruminococcaceae_UCG-010	6	rs2820282	C	A	-0.0592304	0.0125917	2.55208e-06	0.4747	104728618	12865	24
Ruminococcaceae_UCG-010	16	rs12597105	A	G	0.0670855	0.0144415	3.39533e-06	0.2677	5233941	12415	23
Ruminococcaceae_UCG-010	11	rs7935775	T	A	-0.0631351	0.0137953	4.7271e-06	0.3434	130676996	12864	24
Ruminococcaceae_UCG-010	4	rs73218807	A	G	-0.166211	0.0367938	6.26179e-06	0.0455	31057482	6714	12
Ruminococcaceae_UCG-010	4	rs7441445	T	C	-0.05695	0.0126502	6.73514e-06	0.4141	40707798	12852	24
Ruminococcaceae_UCG-009	14	rs8009993	C	G	-0.135936	0.0244857	2.82961e-08	0.1263	39306809	7389	22
Ruminococcaceae_UCG-009	17	rs1550196	A	G	0.130842	0.0262478	6.20071e-07	0.0909	32786955	7389	22
Ruminococcaceae_UCG-009	6	rs4708333	G	T	-0.084033	0.0174757	1.52021e-06	0.3283	78106701	7511	23
Ruminococcaceae_UCG-009	1	rs61779334	C	G	-0.138137	0.0292072	2.25014e-06	0.0909	39983022	6865	19
Ruminococcaceae_UCG-009	1	rs4079028	T	C	0.0915623	0.019936	4.37329e-06	0.1869	202299085	7480	22
Ruminococcaceae_UCG-009	12	rs2058609	G	A	0.0816464	0.017472	2.9684e-06	0.3131	12970792	7510	23
Ruminococcaceae_UCG-009	4	rs12508214	T	C	-0.0774649	0.0168937	4.53053e-06	0.3939	7426937	7511	23
Ruminococcaceae_UCG-009	13	rs9558661	C	T	-0.0897823	0.0200739	7.72759e-06	0.202	106650093	7480	22
Ruminococcaceae_UCG-009	16	rs758191	G	T	0.17702	0.0375113	2.36893e-06	0.0707	1979831	5829	16
Ruminococcaceae_UCG-009	2	rs2192926	G	A	-0.089048	0.0192989	3.94707e-06	0.2172	75512668	7511	23
Ruminococcaceae_UCG-009	6	rs113006825	C	T	-0.0928893	0.0208035	8.00367e-06	NA	51803869	7165	22
Ruminococcaceae_UCG-009	2	rs138460696	G	A	0.139274	0.0315794	1.03235e-05	0.1414	66396776	6865	19
Ruminococcaceae_UCG-009	7	rs6952765	A	G	0.0732099	0.0166777	1.13512e-05	0.4545	32001710	7511	23
Ruminococcaceae_UCG-009	19	rs78410648	G	A	0.120989	0.0277317	1.28384e-05	0.1061	52399401	7510	23
Ruminococcaceae_UCG-005	7	rs10950694	C	T	0.0577628	0.011412	4.15792e-07	0.4242	18026604	15821	23
Ruminococcaceae_UCG-005	20	rs34781347	A	G	0.188685	0.0386484	1.04967e-06	0.0657	16312851	6061	9
Ruminococcaceae_UCG-005	11	rs12288512	G	A	0.066635	0.0144356	3.91146e-06	0.1919	27747671	15473	23
Ruminococcaceae_UCG-005	5	rs60081663	G	C	0.158082	0.0319586	7.55802e-07	0.0606	32755085	9342	12
Ruminococcaceae_UCG-005	2	rs114279581	G	A	-0.146604	0.0316034	3.50318e-06	0.0404	198122357	8465	15
Ruminococcaceae_UCG-005	18	rs12604884	T	G	0.0675317	0.0143745	2.62705e-06	0.1919	22573834	16099	24
Ruminococcaceae_UCG-005	8	rs35166120	G	C	-0.0686153	0.0146252	2.71102e-06	0.096	3099727	16092	24
Ruminococcaceae_UCG-005	1	rs7555878	G	A	0.0586677	0.0125277	2.82668e-06	0.2121	187906034	16100	24
Ruminococcaceae_UCG-005	17	rs394449	T	A	0.0692909	0.0148712	3.17135e-06	0.2222	7034575	15728	22
Ruminococcaceae_UCG-005	14	rs10873449	C	T	0.0654843	0.0143973	5.40658e-06	0.1919	94630731	16098	24
Ruminococcaceae_UCG-005	10	rs2893871	A	G	-0.073644	0.015548	2.17375e-06	0.1919	62662781	16103	24
Ruminococcaceae_UCG-005	10	rs72776570	A	C	0.087067	0.0197179	1.00715e-05	0.0758	4240906	15376	22
Ruminococcaceae_UCG-005	15	rs898577	C	T	-0.123012	0.0286671	1.77819e-05	0.0354	68705697	9991	17
Ruminococcaceae_UCG-005	5	rs7449320	A	C	0.0599163	0.0130836	4.66118e-06	0.2121	154003091	16095	24
Ruminococcaceae_UCG-005	4	rs10937802	A	G	0.0755811	0.0168226	7.02843e-06	0.096	7302344	15821	23
Ruminococcaceae_UCG-005	2	rs7586445	A	G	0.0782349	0.0176458	9.26563e-06	0.1313	239509030	15099	21
Ruminococcaceae_UCG-005	12	rs55793120	C	T	0.121548	0.0279546	1.3736e-05	0.0556	47384118	11224	13
Ruminococcaceae_UCG-004	3	rs6769553	G	A	0.0849743	0.0157451	6.78081e-08	0.3081	54427795	9501	23
Ruminococcaceae_UCG-004	1	rs12125734	T	G	0.133972	0.0257417	1.94552e-07	0.0909	103732214	8938	20
Ruminococcaceae_UCG-004	3	rs516741	G	T	-0.0755412	0.0161951	3.09463e-06	0.2677	169966100	9502	23
Ruminococcaceae_UCG-004	7	rs2248146	C	T	0.0689452	0.0153649	7.21719e-06	0.3081	24791998	9502	23
Ruminococcaceae_UCG-004	9	rs10976229	G	T	0.095976	0.0214554	7.70281e-06	0.1616	7317307	9116	22
Ruminococcaceae_UCG-004	2	rs7569771	G	A	-0.075914	0.0170308	8.29394e-06	0.1768	239846337	9502	23
Ruminococcaceae_UCG-004	8	rs872501	A	G	0.116125	0.025946	7.61866e-06	0.1616	139253064	8473	20
Ruminococcaceae_UCG-004	1	rs550351	C	A	0.078587	0.018003	1.27002e-05	0.4949	18676399	9498	23
Ruminococcaceae_UCG-004	6	rs3800178	T	C	-0.0804407	0.0177915	6.146e-06	0.1919	2196234	9502	23
Ruminococcaceae_UCG-004	6	rs11961899	A	G	-0.0707825	0.0161381	1.15433e-05	0.3283	132887921	9501	23
Ruminococcaceae_UCG-004	3	rs9818949	T	G	0.0859927	0.0188671	5.16924e-06	0.1869	197683751	9116	22
Ruminococcaceae_UCG-004	11	rs7123615	G	C	-0.0786157	0.0179592	1.20063e-05	0.1818	15771251	9502	23
Ruminococcaceae_UCG-003	7	rs73341548	G	T	-0.170045	0.0318674	9.50033e-08	0.0354	51541038	6744	13
Ruminococcaceae_UCG-003	2	rs6759615	G	A	0.102523	0.0200204	3.04048e-07	0.0859	205238716	14410	24
Ruminococcaceae_UCG-003	19	rs646327	A	G	0.0586696	0.0118369	7.17811e-07	0.4242	49209851	14406	24
Ruminococcaceae_UCG-003	9	rs11243416	C	T	-0.0925653	0.0191203	1.29057e-06	0.1465	134416970	14004	23
Ruminococcaceae_UCG-003	15	rs16959793	C	A	-0.062527	0.0131259	1.90122e-06	0.2879	35071718	14412	24
Ruminococcaceae_UCG-003	12	rs11831525	C	A	0.071227	0.0151814	2.70917e-06	0.1768	75498837	14397	24
Ruminococcaceae_UCG-003	8	rs4452755	C	A	-0.0634463	0.0134741	2.49218e-06	0.2879	82026852	14406	24
Ruminococcaceae_UCG-003	2	rs10490280	T	C	-0.0672094	0.0143309	2.7346e-06	0.2374	37905976	14004	23
Ruminococcaceae_UCG-003	6	rs4532474	A	G	0.0769231	0.017045	6.39313e-06	0.1364	105781538	14412	24
Ruminococcaceae_UCG-003	18	rs4629039	A	T	0.0553742	0.0122659	6.34759e-06	0.3586	46485154	14404	24
Ruminococcaceae_UCG-003	7	rs2523124	C	T	-0.0546625	0.0120823	6.06349e-06	0.3737	97348436	14409	24
Ruminococcaceae_UCG-003	1	rs3013089	A	G	-0.0551473	0.0120346	4.59671e-06	0.4091	13794594	14408	24
Ruminococcaceae_UCG-003	3	rs78720113	G	A	-0.115348	0.0249601	3.81309e-06	0.0556	41982393	13078	20
Ruminococcaceae_UCG-003	22	rs139730	C	G	-0.0577655	0.0130645	9.79861e-06	0.2929	25292719	14004	23
Ruminococcaceae_UCG-002	15	rs77564310	C	A	-0.0713093	0.0140855	4.13595e-07	0.1919	80713184	17000	23
Ruminococcaceae_UCG-002	12	rs55793120	C	T	0.137396	0.027414	5.3895e-07	0.0556	47384118	11669	13
Ruminococcaceae_UCG-002	1	rs10927423	A	C	-0.0713617	0.0147712	1.35759e-06	0.1768	14732458	17096	24
Ruminococcaceae_UCG-002	4	rs67746927	G	C	-0.054237	0.0110357	8.89283e-07	0.4293	12207874	16651	23
Ruminococcaceae_UCG-002	11	rs116974815	A	C	-0.189731	0.0396566	1.71555e-06	0.0354	111712942	5819	8
Ruminococcaceae_UCG-002	14	rs7155595	A	C	0.0569929	0.0116986	1.1061e-06	0.3434	77502546	17084	24
Ruminococcaceae_UCG-002	11	rs7120052	C	A	0.0624796	0.0135523	4.02178e-06	0.1515	86335459	17097	24
Ruminococcaceae_UCG-002	1	rs10916131	T	C	-0.069333	0.0146753	2.30725e-06	0.0808	227563126	17097	24
Ruminococcaceae_UCG-002	1	rs79016051	T	C	-0.0887747	0.0189424	2.77843e-06	0.0707	238938497	16937	22
Ruminococcaceae_UCG-002	19	rs12463378	G	A	-0.0522061	0.0112086	3.19825e-06	0.3838	54475808	16994	23
Ruminococcaceae_UCG-002	5	rs62374283	C	T	-0.0581341	0.0120654	1.44836e-06	0.2576	123818057	17094	24
Ruminococcaceae_UCG-002	1	rs2265670	G	C	-0.0512404	0.0109287	2.75067e-06	0.404	190171640	17096	24
Ruminococcaceae_UCG-002	10	rs15256	T	C	0.0732376	0.016834	1.3578e-05	0.1162	73820548	17095	24
Ruminococcaceae_UCG-002	4	rs882348	G	A	-0.0799946	0.0178618	7.51595e-06	0.101	23325040	17097	24
Ruminococcaceae_UCG-002	2	rs72874194	C	G	-0.0770289	0.016725	4.1123e-06	0.0758	45178830	16651	23
Ruminococcaceae_UCG-002	3	rs6793778	T	C	-0.0558706	0.0125258	8.17909e-06	0.303	24045453	17094	24
Ruminococcaceae_UCG-002	12	rs7342369	A	C	-0.0527803	0.0116023	5.38731e-06	0.3232	129451330	16651	23
Ruminococcaceae_UCG-002	9	rs10964441	A	G	-0.14906	0.034486	1.54385e-05	0.0404	20131746	5346	8
Ruminococcaceae_UCG-002	11	rs11607472	G	A	-0.0780229	0.0176325	9.64636e-06	0.1414	43344751	16282	22
Ruminococcaceae_UCG-002	19	rs7249614	G	A	-0.0492778	0.0110807	8.7003e-06	0.3889	43637890	16651	23
Ruminococcaceae_UCG-002	5	rs76847269	G	A	0.163508	0.0356151	4.41175e-06	0.0354	141014951	7654	10
Ruminococcaceae_UCG-002	2	rs6542556	G	A	0.050974	0.011406	7.85699e-06	0.3081	120757853	17094	24
Ruminococcaceae_UCG-002	13	rs57079348	G	T	-0.076573	0.0172819	9.38819e-06	0.1061	87920450	16372	23
Ruminococcaceae_UCG-002	15	rs56030423	A	G	-0.0982874	0.0216344	5.54326e-06	0.0808	90780618	14937	20
Ruminococcaceae_UCG-002	14	rs362417	C	G	-0.054863	0.0120984	5.76759e-06	0.2475	73589896	17097	24
Ruminococcaceae_UCG-002	9	rs113147300	G	A	-0.075842	0.0164562	4.05166e-06	0.1212	114066670	16370	23
Sellimonas	3	rs113379006	C	T	-0.162759	0.0357025	5.14587e-06	0.197	42008186	3154	21
Sellimonas	2	rs13417181	C	T	0.166509	0.0337521	8.08531e-07	0.2626	174308394	3047	19
Sellimonas	15	rs2016057	C	A	-0.125878	0.0256153	8.91684e-07	0.3939	52105282	3154	21
Sellimonas	11	rs2187447	C	A	0.243457	0.0527695	3.9577e-06	0.0657	79332972	3028	18
Sellimonas	2	rs2371572	C	A	0.127349	0.0250862	3.84559e-07	0.4848	213214174	3154	21
Sellimonas	7	rs41816	G	A	0.132201	0.0291087	5.58194e-06	0.202	106250164	3154	21
Sellimonas	2	rs4600608	G	A	-0.137152	0.0301702	5.46909e-06	0.2071	180278564	3095	20
Sellimonas	6	rs553697	C	T	-0.153767	0.0339099	5.7717e-06	0.2121	93730393	3047	19
Sellimonas	7	rs56203279	C	T	-0.124045	0.0269115	4.03894e-06	0.4343	111501524	3154	21
Sellimonas	1	rs72553859	C	G	-0.150458	0.0332626	6.08728e-06	0.1212	247579710	3154	21
Sellimonas	12	rs7968030	T	A	-0.12711	0.0280617	5.90771e-06	0.298	100709313	3095	20
Senegalimassilia	5	rs10036909	T	C	0.185519	0.0400881	3.69584e-06	0.0606	127861692	4996	15
Senegalimassilia	2	rs10221578	A	G	0.0775955	0.0171053	5.72416e-06	0.3788	220833222	6923	22
Senegalimassilia	9	rs11787826	A	C	0.081327	0.0171154	2.0173e-06	0.4798	34332382	6923	22
Senegalimassilia	2	rs1990708	C	A	-0.109619	0.0247785	9.69028e-06	0.1263	206654123	6923	22
Senegalimassilia	14	rs2017373	T	C	0.0782258	0.0176841	9.71087e-06	0.3586	34431996	6923	22
Senegalimassilia	13	rs57512504	A	T	0.0819494	0.0172241	1.95679e-06	0.4495	19489214	6923	22
Senegalimassilia	17	rs7225245	A	G	0.079173	0.0170421	3.38875e-06	0.4242	48379615	6923	22
Senegalimassilia	17	rs72887800	A	T	-0.0822462	0.0175721	2.86168e-06	0.3434	74949284	6923	22
Slackia	19	rs10409783	G	A	0.0950828	0.0211239	6.75748e-06	0.2879	4555786	5941	20
Slackia	7	rs112764253	A	T	0.194714	0.0411598	2.23775e-06	NA	78282725	5634	17
Slackia	15	rs12440440	G	A	0.0901934	0.0190582	2.2176e-06	0.2929	34041896	6063	22
Slackia	16	rs13339230	G	C	0.147055	0.0330635	8.68157e-06	0.1061	7460475	6063	22
Slackia	8	rs16894137	T	C	-0.122792	0.0263047	3.04039e-06	0.1414	96946291	6063	22
Slackia	7	rs35156985	C	T	-0.155709	0.0348085	7.702e-06	0.0657	99451715	5965	21
Slackia	7	rs4492265	G	A	-0.0905757	0.0191658	2.29108e-06	0.3283	13523683	6063	22
Slackia	4	rs58767323	C	G	-0.102833	0.0227077	5.93846e-06	0.1768	57167507	6063	22
Slackia	17	rs8901	T	C	0.0934594	0.0186813	5.64943e-07	0.3586	74267010	6063	22
Streptococcus	4	rs10028567	T	C	-0.0921167	0.0191881	1.58101e-06	0.0909	53657577	16311	23
Streptococcus	9	rs10448310	G	A	-0.0517935	0.0111324	3.27908e-06	0.4697	93556174	16384	24
Streptococcus	12	rs11110281	C	T	-0.137519	0.0227398	1.47116e-09	0.0859	100584014	15120	20
Streptococcus	3	rs11720390	A	G	0.107024	0.0228121	2.71167e-06	0.0657	94103591	15220	21
Streptococcus	8	rs17708276	G	A	-0.0793955	0.0170628	3.26905e-06	0.1566	10199548	16278	23
Streptococcus	11	rs1918540	A	G	0.059639	0.0128148	3.25691e-06	0.2525	131649446	16373	24
Streptococcus	14	rs2370083	T	G	-0.0816836	0.0185851	1.10715e-05	0.1162	97526750	16277	23
Streptococcus	5	rs395407	C	G	-0.0792781	0.0173697	5.01521e-06	0.197	169689604	15864	22
Streptococcus	4	rs60486012	A	G	-0.0907548	0.0199729	5.5224e-06	0.0606	37466353	15940	23
Streptococcus	16	rs6563952	C	G	0.0827344	0.0180035	4.31807e-06	0.0707	73391982	16387	24
Streptococcus	3	rs6806351	C	T	-0.0633829	0.0136647	3.51076e-06	0.2222	132058723	15973	23
Streptococcus	10	rs71481756	G	T	0.0931048	0.0207949	7.55982e-06	0.1364	8102404	14526	20
Streptococcus	15	rs72739637	G	A	0.0959942	0.0193213	6.75359e-07	0.101	41663393	14920	21
Streptococcus	10	rs7916711	G	A	0.102891	0.0217362	2.20555e-06	0.0253	28588269	15294	21
Streptococcus	7	rs957755	G	T	-0.0697379	0.0143725	1.22112e-06	0.1768	46778653	16387	24
Streptococcus	17	rs9895557	C	T	-0.0514931	0.0112021	4.29183e-06	0.4242	61363540	16387	24
Streptococcus	17	rs9903102	A	C	-0.0709483	0.0155275	4.89574e-06	0.1717	80576624	16384	24
Subdoligranulum	5	rs10065321	C	T	-0.0512828	0.0108105	2.09763e-06	0.3636	141857415	17589	24
Subdoligranulum	2	rs10497836	T	C	-0.0524065	0.0118697	1.00946e-05	0.3182	200288718	17579	24
Subdoligranulum	3	rs12638227	C	G	-0.0557288	0.0108552	2.83905e-07	0.4697	62327558	17165	23
Subdoligranulum	2	rs1667315	A	G	0.0485017	0.0107452	6.36767e-06	0.4242	232408743	17586	24
Subdoligranulum	16	rs16962433	T	A	0.0855999	0.0189213	6.06843e-06	0.0758	13684415	15857	22
Subdoligranulum	10	rs2114677	T	C	-0.104176	0.0230829	6.38737e-06	0.0606	125472937	15566	20
Subdoligranulum	6	rs2171249	T	C	0.106744	0.0233213	4.7147e-06	0.101	153694029	14679	17
Subdoligranulum	14	rs35940633	A	G	-0.0511008	0.011001	3.39919e-06	0.4293	86933898	17582	24
Subdoligranulum	4	rs3761728	G	T	-0.0543458	0.0118866	4.8305e-06	0.2626	48990885	17570	24
Subdoligranulum	2	rs4347804	G	A	0.166063	0.0357483	3.39515e-06	0.0354	218215847	4312	8
Subdoligranulum	5	rs6555306	C	T	-0.0740777	0.0155463	1.88877e-06	0.1212	4671383	17591	24
Subdoligranulum	19	rs75158211	C	T	-0.072343	0.015933	5.61368e-06	0.101	29644694	17165	23
Subdoligranulum	5	rs76528319	T	G	-0.143279	0.0310662	3.98742e-06	0.0505	117799448	8468	15
Subdoligranulum	3	rs76664262	A	T	0.0834078	0.0185357	6.79998e-06	0.0859	183716408	16712	22
Sutterella	6	rs1145877	G	A	-0.073548	0.0162413	5.94186e-06	0.1566	82386821	13251	24
Sutterella	10	rs11591622	G	T	-0.0688382	0.0151375	5.42792e-06	0.2475	102520687	12604	23
Sutterella	5	rs13173038	G	A	-0.0718076	0.0151627	2.18189e-06	0.2071	58499183	13245	24
Sutterella	1	rs143438747	C	T	-0.145793	0.0306867	2.02408e-06	0.0657	63278549	9368	14
Sutterella	6	rs2050185	A	G	0.0575138	0.0128766	7.94997e-06	0.3838	147936781	13243	24
Sutterella	13	rs2321387	A	G	-0.0592876	0.0124509	1.91964e-06	0.4545	58689340	13252	24
Sutterella	7	rs2613606	T	C	-0.0556794	0.0124117	7.25651e-06	0.4394	111285025	13249	24
Sutterella	11	rs607327	T	C	0.0578334	0.0129053	7.41629e-06	0.4141	111695709	13251	24
Sutterella	7	rs62501473	A	G	0.0694233	0.0149416	3.37955e-06	0.2727	150126751	12762	22
Sutterella	16	rs7499539	G	A	0.0617478	0.0130998	2.43342e-06	0.3182	85038065	13254	24
Sutterella	3	rs7638039	C	T	0.0645624	0.0143887	7.22214e-06	0.2273	70588939	13236	24
Sutterella	6	rs9350083	G	T	-0.0593069	0.0133929	9.50145e-06	0.2929	18583878	13254	24
Terrisporobacter	11	rs1883097	T	C	0.226399	0.0454642	6.36768e-07	0.0606	8938819	4417	11
Terrisporobacter	3	rs2569953	C	A	-0.0775591	0.0174641	8.95158e-06	0.3788	144148905	6637	18
Terrisporobacter	19	rs2872237	A	C	-0.0814505	0.0175943	3.66789e-06	0.4192	17026940	6632	18
Terrisporobacter	11	rs58405430	T	G	0.134617	0.0301177	7.83304e-06	0.1313	20621043	6176	16
Terrisporobacter	9	rs7034891	C	G	-0.0799209	0.0173794	4.25314e-06	0.4848	117245252	6629	18
Terrisporobacter	16	rs7184125	C	T	0.091256	0.0205493	8.96143e-06	0.2576	15920394	6232	17
Turicibacter	12	rs11054680	C	T	-0.104751	0.0226997	3.93774e-06	0.0909	12242455	8928	22
Turicibacter	6	rs114145484	C	G	-0.122127	0.0270472	6.32171e-06	0.1263	126111908	8626	22
Turicibacter	16	rs11649454	C	G	0.0950891	0.0203433	2.95081e-06	0.1414	10181248	8943	23
Turicibacter	19	rs11666533	T	C	-0.111689	0.0248436	6.93459e-06	0.0909	11864932	8256	19
Turicibacter	17	rs12603364	C	T	0.110861	0.0225598	8.91992e-07	0.1364	43117476	8923	22
Turicibacter	2	rs149744580	G	A	0.169883	0.0315478	7.24754e-08	0.0707	63366962	8459	18
Turicibacter	5	rs2221441	C	G	0.0710364	0.015343	3.65877e-06	0.404	170048048	8720	22
Turicibacter	21	rs2834977	C	T	-0.0959995	0.0208261	4.03489e-06	0.1667	36929643	8946	23
Turicibacter	8	rs2952020	A	G	-0.0759019	0.0165764	4.67383e-06	0.2525	26027842	8949	23
Turicibacter	15	rs4247078	G	C	0.0710377	0.0155221	4.72721e-06	0.3636	92605098	8948	23
Turicibacter	5	rs4869133	A	G	0.131186	0.027197	1.41021e-06	0.0657	95717619	8256	19
Turicibacter	7	rs55756211	C	T	-0.115115	0.0240708	1.73244e-06	0.1263	130972179	8941	23
Turicibacter	11	rs61265175	C	G	-0.0858591	0.0185778	3.80783e-06	0.202	1681862	8941	23
Turicibacter	16	rs7199484	A	G	-0.0731428	0.0160172	4.95871e-06	0.3232	49826299	8948	23
Tyzzerella	11	rs10898797	T	C	0.12238	0.0274683	8.37625e-06	0.1162	87588698	5387	23
Tyzzerella	10	rs112102233	G	A	-0.216348	0.0477575	5.89435e-06	0.0606	46098286	3857	14
Tyzzerella	6	rs1232220	T	G	-0.143869	0.031828	6.17794e-06	0.1212	102680257	5000	21
Tyzzerella	5	rs17706273	C	T	-0.140368	0.0274708	3.22618e-07	0.1717	16388259	5395	23
Tyzzerella	7	rs17809157	T	A	-0.163819	0.0336386	1.1161e-06	0.1061	82547827	4621	20
Tyzzerella	12	rs191093	A	G	0.159008	0.0353306	6.77676e-06	0.0859	77390329	4621	20
Tyzzerella	14	rs4904512	C	T	-0.117151	0.0250306	2.86433e-06	0.2172	89595945	5396	23
Tyzzerella	17	rs55799124	G	A	-0.11435	0.0238604	1.64747e-06	0.2323	3738781	5362	22
Tyzzerella	19	rs67476743	G	T	0.132164	0.022208	2.66216e-09	0.3333	1030320	4948	20
Tyzzerella	6	rs6920448	T	C	-0.141081	0.0305446	3.85884e-06	0.1212	5755626	5010	22
Tyzzerella	9	rs7019909	C	T	0.144156	0.0301626	1.7593e-06	0.101	33113322	5396	23
Tyzzerella	13	rs7333521	C	T	-0.207191	0.0453121	4.81834e-06	0.0303	81593016	4335	15
Tyzzerella	13	rs75091807	T	G	-0.184966	0.0383029	1.37194e-06	0.0707	35023691	4621	20
Tyzzerella	2	rs7561370	C	T	0.131341	0.0286292	4.48253e-06	0.1768	57810406	5396	23
Veillonella	9	rs11141494	A	G	-0.0783421	0.0174393	7.04623e-06	0.2475	89306305	9291	24
Veillonella	12	rs11614532	C	G	0.0744538	0.0165214	6.59058e-06	0.2929	129984555	8411	22
Veillonella	8	rs12679709	G	C	-0.0793499	0.0164818	1.47643e-06	0.3434	13253770	9290	24
Veillonella	21	rs1882878	G	A	-0.0768966	0.0163908	2.7129e-06	0.2727	30010673	9282	24
Veillonella	11	rs2013594	C	T	-0.0720698	0.0155153	3.39954e-06	0.3485	44302154	9283	24
Veillonella	11	rs55807413	G	A	0.107329	0.0237633	6.28424e-06	0.101	2956783	8610	22
Veillonella	5	rs62376424	T	C	-0.0762216	0.0163499	3.1331e-06	0.2879	119914285	8999	23
Veillonella	1	rs6656807	G	A	0.0703062	0.0153954	4.95449e-06	0.4192	178945043	8999	23
Veillonella	14	rs7359080	A	C	-0.135391	0.030352	8.16963e-06	0.1162	106939916	6189	15
Veillonella	22	rs742016	G	A	-0.0688571	0.0149769	4.27489e-06	0.3939	45604800	9279	24
Veillonella	3	rs7645873	T	A	0.0761385	0.0164228	3.54941e-06	0.2727	125544032	9286	24
Victivallis	2	rs11899949	A	G	0.130568	0.0276239	2.2828e-06	0.2576	38049069	3258	17
Victivallis	4	rs12512543	C	A	-0.178036	0.0374344	1.97521e-06	0.1465	9608445	3239	16
Victivallis	13	rs173120	C	T	0.13381	0.0290127	3.98608e-06	0.1869	72876881	3263	17
Victivallis	21	rs1882775	G	A	-0.13827	0.031273	9.80639e-06	0.2374	40405606	3258	17
Victivallis	5	rs2546432	C	T	-0.110803	0.0249655	9.06916e-06	0.4697	180579462	3266	17
Victivallis	7	rs342302	G	A	-0.152754	0.0351572	1.39349e-05	0.1566	106378229	3265	17
Victivallis	12	rs4764863	A	G	0.121561	0.0246058	7.79946e-07	0.4899	102514184	3266	17
Victivallis	6	rs4895919	C	T	-0.116918	0.0247515	2.31656e-06	0.4697	131630319	3254	17
Victivallis	11	rs56349194	G	A	-0.158501	0.0315231	4.95363e-07	0.1717	9312796	3266	17
Victivallis	9	rs592514	A	T	-0.181449	0.0391678	3.61086e-06	0.1364	136309841	3241	16
Victivallis	3	rs6445926	C	G	0.117031	0.0249764	2.79061e-06	0.4141	57723877	3267	17
Victivallis	14	rs911666	C	T	-0.118576	0.0263146	6.60348e-06	0.2475	96071125	3267	17
* There are five duplicate SNPs in this list

## Sheet: Table S2
Table S2. Excluded SNPs and the reasons for exclusion
Variant	Chromosome	Position	Effect_allele	Other_allele	P-value	Trait
Excluded SNPs that associated with confounders and outcomes
rs2728491	7	47211732	G	T	2.51e-07	Treatment with respiratory mometasone
rs62028349	16	27217620	C	G	1.51e-06	Asthma
rs62028349	16	27217620	C	G	1.6e-06	Self-reported asthma
rs62240188	3	10611142	A	G	4.76e-07	Cause of death: bronchiectasis
rs73044693	19	51256120	A	G	9.65e-06	Cause of death: pneumonitis due to food and vomit
Excluded SNPs that were not available in the outcome dataset
rs3995795	10	11389614	T	C	6.25499e-06
rs66474973	20	58605432	T	G	7.81489e-07
rs60316894	12	54872438	T	C	1.40969e-06
rs113258194	2	180020849	G	A	3.77895e-06
rs73797465	5	142793467	G	T	5.18003e-06
rs1917709	7	123174986	T	A	9.35404e-06
rs77285108	4	122282768	A	G	4.68288e-06
rs60954665	19	35883736	G	T	6.9097e-06
rs79150079	5	29352420	A	C	7.27469e-06
rs115807074	5	84997131	G	A	3.91702e-06
rs28696126	7	79734541	T	A	7.96815e-06
rs11160353	14	97116904	A	T	2.64381e-06
rs4985746	17	17098213	A	G	8.08973e-06
rs2877457	4	70483957	A	G	8.69476e-06
rs424715	19	35863028	C	T	2.8351e-06
rs34528142	17	71411325	G	C	7.56172e-06
rs11877693	18	43077293	G	C	5.38842e-07
rs79396538	14	47935928	G	C	9.11525e-06
rs2267739	7	31136897	C	G	1.16929e-06
rs7502686	17	14173290	C	G	6.56224e-06
rs117092367	10	69394914	T	A	9.14044e-06
rs11706043	3	3173016	A	T	4.04863e-06
rs35555519	16	77711641	G	C	4.7551e-06
rs9613196	22	26922534	A	T	4.98786e-06
rs115325767	1	200638489	C	G	2.62e-06
rs79895140	2	50797401	C	T	8.62e-06
rs12719051	7	51365152	G	A	7.11766e-06
rs10808115	7	100635375	C	A	4.42448e-06
rs138531890	3	195238086	G	A	5.4306e-06
rs112375806	22	48749548	A	T	5.82166e-06
rs66830358	3	171895485	A	T	6.86917e-06
rs12320842	12	83502773	G	C	7.30191e-09
rs28376661	15	47404021	G	C	3.91642e-06
rs61875484	10	128614990	G	C	8.47216e-06
rs116979587	15	25151194	A	T	3.08267e-06
rs2276529	21	45153079	G	C	4.23113e-06
rs11642826	16	6696929	C	G	6.298e-06
rs12038887	1	102287083	G	C	8.4197e-06
rs117347059	7	129433205	C	G	6.84505e-06
rs61934597	12	131024079	T	C	9.02728e-06
rs7220558	17	10148653	T	A	6.44722e-07
rs76287110	3	187450354	T	A	1.8696e-07
rs10840326	11	9951672	G	C	7.73878e-06
rs12191680	6	129224488	G	C	1.04556e-07
rs12876183	13	85114550	A	T	7.35016e-06
rs56310940	7	24360361	C	G	1.14676e-05
rs9574096	13	36104947	T	A	2.09691e-06
rs6133067	20	3839754	C	T	3.37966e-07
rs57254474	8	23071054	A	G	8.43542e-06
rs11674854	2	28903275	T	C	1.3586e-06
rs75127669	6	151027636	A	C	6.69546e-06
rs12963345	18	46255637	C	G	6.43928e-06
rs6046522	20	19969568	T	C	5.25131e-06
rs62206502	20	18003390	A	C	6.72116e-06
rs114567323	3	52354847	C	T	4.18203e-06
rs17141986	16	7045276	C	G	7.1672e-06
rs11929846	4	17051156	C	T	1.01707e-05
rs16966465	15	38513730	C	G	6.88478e-06
rs1756364	14	20954661	T	G	4.02671e-07
rs115044523	7	47013498	A	G	1.31912e-06
rs2105937	1	20552072	G	A	5.10352e-06
rs7784330	7	32530997	A	G	8.71813e-06
rs113006825	6	51803869	C	T	8.00367e-06
rs7342369	12	129451330	A	C	5.38731e-06
rs56030423	15	90780618	A	G	5.54326e-06
rs72739637	15	41663393	G	A	6.75359e-07
rs9903102	17	80576624	A	C	4.89574e-06

## Sheet: Table S3
Table S3. Characteristics of the selected SNPs as IVs in forward MR analysis (Discovery dataset)*
Genus	SNP	Chromosome	Position	Other_allele	Effect_allele	MAF	Beta	SE	P-value	Sample size	Proxy
Actinomyces	rs34583783	6	67207371	T	G	0.1111	0.126596	0.0268461	4.49e-06	7468
Actinomyces	rs2715439	15	99492313	T	C	0.4747	0.0746684	0.0164822	6.27e-06	7468
Actinomyces	rs4146653	10	4782841	A	G	0.1616	0.0985224	0.0214182	4.5e-06	7468
Actinomyces	rs35011108	6	133007480	G	A	0.0556	0.232634	0.0512044	6.34e-06	3515
Actinomyces	rs4073240	6	169224781	A	G	0.4141	0.0749687	0.0167368	7.94e-06	7468
Actinomyces	rs7915461	10	127532121	C	T	0.0606	0.18776	0.0401636	5.92e-06	5282
Actinomyces	rs71315246	3	101352439	G	A	0.1364	-0.0969809	0.021925	9.83e-06	7468
Adlercreutzia	rs7680684	4	171281359	T	C	0.3232	-0.083381	0.0168901	9.76904e-07	8243
Adlercreutzia	rs2717140	18	75009770	T	C	0.101	-0.119225	0.0251081	2.04594e-06	8243
Adlercreutzia	rs9490822	6	123909083	T	C	0.4545	-0.0734512	0.0155789	2.54421e-06	8243
Adlercreutzia	rs13231526	7	48844151	A	C	0.0505	0.143237	0.0311654	4.81355e-06	8051
Adlercreutzia	rs6664405	1	69444163	C	T	0.1768	-0.0953084	0.0210752	5.23422e-06	8051
Adlercreutzia	rs9915817	17	48864179	C	T	0.3535	0.0749219	0.016833	8.21673e-06	8243
Adlercreutzia	rs55719207	3	105355971	A	G	0.4141	-0.0699243	0.0158036	9.60505e-06	8243
Adlercreutzia	rs11604400	11	98386085	T	C	0.1263	-0.102524	0.0234834	9.74463e-06	8107
Akkermansia	rs11729256	4	95027272	C	T	0.2879	0.0750473	0.0150184	6.58393e-07	11860
Akkermansia	rs4936098	11	130280667	G	A	0.3788	0.0649225	0.0135934	1.10359e-06	11857
Akkermansia	rs9349825	6	56341481	G	A	0.2778	-0.0703407	0.0147133	2.59886e-06	11857
Akkermansia	rs74542928	4	100544188	C	T	0.0556	0.112623	0.0236434	1.4802e-06	11215
Akkermansia	rs2602429	16	81063149	T	C	0.2273	0.0745352	0.0156201	2.71569e-06	11689
Akkermansia	rs61779207	1	41074472	A	G	0.1919	-0.0760539	0.0167769	6.32116e-06	11590
Akkermansia	rs4242783	10	5064327	A	G	0.2323	0.0685454	0.0147701	2.99799e-06	11689
Akkermansia	rs117107102	18	49473635	G	A	0.0606	0.204406	0.0431629	3.01139e-06	4974
Akkermansia	rs12908520	15	97570657	A	G	0.4596	0.061772	0.0130954	2.26482e-06	11862
Akkermansia	rs111862613	12	130309670	C	T	0.197	0.0911199	0.0196748	3.39236e-06	11620
Akkermansia	rs941682	20	31867840	A	G	0.3182	-0.0632957	0.0143777	9.17126e-06	11808
Akkermansia	rs3995795	10	11389614	T	C	0.3181	0.154566	0.0154896	6.25499e-06	11808
Alistipes	rs11769002	7	62443498	A	G	0.404	-0.0528793	0.0109389	1.44962e-06	11864
Alistipes	rs7129639	11	145128249	A	C	0.404	-0.0524955	0.0109584	1.78422e-06	11864
Alistipes	rs1689282	9	16025853	C	A	0.2727	-0.0520061	0.0113942	5.27578e-06	11790
Alistipes	rs11958296	5	177755179	G	A	0.0455	-0.0981222	0.0218272	9.29574e-06	11155
Alistipes	rs8130320	21	40580258	G	A	0.404	-0.049002	0.010717	4.83612e-06	11864
Alistipes	rs2875322	11	130887552	C	T	0.2273	-0.0580945	0.0131432	8.77703e-06	11795
Alistipes	rs2290844	10	127787142	T	C	0.0758	0.0813969	0.0191632	9.10135e-06	17571
Alistipes	rs2450745	8	144428720	C	A	0.0657	-0.080524	0.0184702	7.11836e-06	11864
Alistipes	rs1107244	13	38057357	A	G	0.0707	0.0758558	0.0171182	3.59059e-06	17571
Alistipes	rs34417064	17	52776479	G	A	0.4949	-0.048202	0.0106868	7.00749e-06	17570
Alistipes	rs12990744	2	178000949	T	C	0.1313	-0.0776618	0.0172986	8.20725e-06	16694
Alistipes	rs4810359	20	41191335	G	A	0.1768	-0.0652428	0.0146155	7.49669e-06	17380
Allisonella	rs602075	9	49410892	G	A	0.2828	0.168974	0.0296976	3.56575e-08	3129
Allisonella	rs35778461	9	100150556	T	C	0.2172	0.146679	0.0297186	1.2063e-06	3212
Allisonella	rs6742198	2	33607071	A	G	0.2677	0.149152	0.0316484	3.34514e-06	3182
Allisonella	rs1901739	5	114286707	G	T	0.4545	0.115769	0.0248626	3.58801e-06	3212
Allisonella	rs76904847	7	137968010	A	G	0.1818	0.148523	0.0334857	6.08751e-06	3182
Allisonella	rs35110698	12	28018998	C	T	0.1869	-0.146322	0.0320852	5.72322e-06	3212
Allisonella	rs7898615	10	122413451	G	T	0.0859	0.167966	0.0373586	8.87277e-06	3212
Allisonella	rs594561	11	88632972	T	C	0.4596	0.112231	0.0251681	9.41103e-06	3212
Alloprevotella	rs58212166	4	189076705	G	A	0.1465	-0.161506	0.0359102	7.93614e-06	3009
Alloprevotella	rs34619204	21	40993008	A	G	0.2323	-0.156037	0.0344392	8.8419e-06	3003
Alloprevotella	rs4680035	3	152805600	G	A	0.4545	-0.119599	0.0259446	4.99052e-06	3007
Alloprevotella	rs4364940	1	234126516	G	A	0.2778	0.126418	0.0282207	8.58353e-06	3008
Alloprevotella	rs2154444	21	36053643	G	T	0.2121	0.138234	0.0308961	8.36755e-06	3009
Anaerofilum	rs816292	12	117811409	C	T	0.2374	-0.113003	0.02204	2.64038e-07	5017
Anaerofilum	rs79598899	2	191139151	T	C	0.0859	0.182586	0.0357284	3.74728e-07	4079
Anaerofilum	rs4506496	1	247145690	A	G	0.3283	0.10309	0.0212861	1.4866e-06	4935
Anaerofilum	rs712981	3	129686434	C	A	0.3687	0.10076	0.0202902	6.83115e-07	5051
Anaerofilum	rs10794359	11	1051715	C	T	0.4949	-0.0953524	0.02006	2.23496e-06	4994
Anaerofilum	rs17096874	14	30991358	T	C	0.2222	-0.126337	0.0268919	2.8603e-06	5051
Anaerofilum	rs1563175	2	3838940	C	A	0.4192	0.0923834	0.0202157	5.53848e-06	5051
Anaerofilum	rs17012738	2	76698142	G	T	0.4242	0.0903417	0.0200239	7.24168e-06	5051
Anaerofilum	rs9299345	9	104339812	C	T	0.1465	-0.1364	0.0302372	8.04309e-06	5051
Anaerofilum	rs4244069	12	67167461	A	G	0.1313	-0.146775	0.0326594	9.81202e-06	5030
Anaerostipes	rs7193624	16	77574020	T	C	0.1465	0.0750642	0.0150723	5.35482e-07	16926
Anaerostipes	rs2804244	10	117383184	G	A	0.4444	-0.053089	0.0110983	2.04051e-06	16926
Anaerostipes	rs62215703	21	25873624	A	G	0.2475	0.0644965	0.0136702	1.9777e-06	15550
Anaerostipes	rs2396460	2	228018671	C	T	0.4949	-0.0512653	0.0109555	2.91088e-06	16912
Anaerostipes	rs3900776	9	13525082	A	G	0.0556	-0.110013	0.0236302	2.74765e-06	14694
Anaerostipes	rs2014785	3	17110010	C	T	0.3737	0.0515687	0.0112199	4.68061e-06	16445
Anaerostipes	rs62157625	2	142774333	C	T	0.096	0.088573	0.0185548	1.44909e-06	15215
Anaerostipes	rs6726833	2	39351569	A	C	0.096	-0.0877497	0.0189408	3.32217e-06	16924
Anaerostipes	rs6474958	9	1582701	G	A	0.4242	-0.0500065	0.0112001	6.74483e-06	16918
Anaerostipes	rs6854026	4	169690814	C	T	0.4444	-0.0508482	0.0109075	3.19578e-06	16921
Anaerostipes	rs78735375	19	1497547	C	A	0.0404	-0.137429	0.0305304	5.33384e-06	10360
Anaerostipes	rs60983350	17	2850737	A	G	0.4495	-0.0539901	0.0116575	4.42054e-06	16344
Anaerostipes	rs10502061	11	105615253	G	A	0.0859	0.0835752	0.0192017	7.93539e-06	16825
Anaerotruncus	rs6563550	13	38058413	C	T	0.0707	0.0877135	0.0176745	6.95123e-07	16566
Anaerotruncus	rs8005030	14	30607199	T	C	0.2879	0.0554447	0.0117854	2.54478e-06	16548
Anaerotruncus	rs4669806	2	12200752	T	G	0.2424	0.0576389	0.0122994	2.78165e-06	16566
Anaerotruncus	rs10150232	14	30418008	G	A	0.2677	0.0567088	0.0124877	5.59426e-06	16117
Anaerotruncus	rs1272208	9	78630894	T	G	0.2071	-0.0611743	0.0129831	2.4548e-06	16117
Anaerotruncus	rs11018566	11	89040226	G	A	0.0455	-0.156465	0.0366032	1.91457e-05	6278
Anaerotruncus	rs1431492	3	150855371	T	C	0.197	-0.0654996	0.0146188	7.4467e-06	16560
Anaerotruncus	rs9347879	6	165015261	C	T	0.5	0.050618	0.011049	4.62252e-06	16566
Anaerotruncus	rs17734739	2	211663702	C	T	0.1717	0.0660052	0.014908	9.53342e-06	15927
Anaerotruncus	rs6494922	15	33459867	G	A	0.0758	0.0903106	0.0202257	8.00114e-06	16067
Anaerotruncus	rs34449434	12	76523655	C	A	0.4545	-0.0497004	0.0113402	1.17235e-05	16117
Anaerotruncus	rs7155595	14	77502546	A	C	0.3434	0.0539336	0.0118903	5.73481e-06	16553
Anaerotruncus	rs115414803	4	88163243	C	A	0.0657	-0.144356	0.0317524	5.45974e-06	9273
Bacteroides	rs6795673	3	10593224	T	C	0.4596	0.0538565	0.0105251	3.1052e-07	18301
Bacteroides	rs9507307	13	24910476	T	C	0.2222	0.0604456	0.0129128	2.85389e-06	18184
Bacteroides	rs11585893	1	10644351	G	A	0.1313	-0.0740746	0.0147633	5.2356e-07	17821
Bacteroides	rs17619981	19	24342250	G	T	0.0455	0.0880978	0.0187002	2.46434e-06	15801
Bacteroides	rs2023437	14	22045949	C	T	0.1263	-0.0782325	0.0167634	3.05837e-06	17484
Bacteroides	rs66710942	3	77215327	T	C	0.399	0.0488038	0.0107412	5.53011e-06	17821
Bacteroides	rs13207588	6	41519430	G	A	0.1919	-0.059205	0.0131195	6.39901e-06	17707
Bacteroides	rs1340391	1	102960989	C	T	0.1667	-0.0592004	0.0132244	7.58422e-06	18302
Barnesiella	rs2276875	4	5730954	G	A	0.2778	-0.0697176	0.0139537	5.84261e-07	17707
Barnesiella	rs2428166	6	5730954	A	G	0.0657	-0.165859	0.0337309	8.78294e-07	13893
Barnesiella	rs35177866	3	181589155	G	A	0.1263	0.0917125	0.0190133	1.40998e-06	13394
Barnesiella	rs13242616	7	122021518	C	T	0.4091	-0.0583747	0.0123176	2.14631e-06	13945
Barnesiella	rs79795328	4	114546595	G	A	0.1364	-0.0818645	0.0176441	3.48793e-06	13657
Barnesiella	rs199035	6	23435415	A	G	0.4394	0.0559495	0.0119716	2.96061e-06	13945
Barnesiella	rs62251337	3	44327429	G	A	0.2172	-0.0690763	0.0149374	3.75721e-06	13945
Barnesiella	rs77455852	5	54107036	G	T	0.1465	-0.0891491	0.0195601	5.17142e-06	13394
Barnesiella	rs11155559	6	148601905	C	T	0.0556	0.0956023	0.0212961	7.14922e-06	13383
Barnesiella	rs12909713	15	87145913	T	C	0.4343	-0.0550716	0.0120039	4.47925e-06	14205
Barnesiella	rs76181748	8	105458416	T	C	0.1465	-0.0778559	0.017164	5.73305e-06	14201
Barnesiella	rs72684847	4	102616869	C	T	0.0505	-0.114369	0.0253873	6.63807e-06	12984
Bifidobacterium	rs182549	2	136616754	T	C	0.2626	0.119703	0.0127294	5.26663e-21	14778
Bifidobacterium	rs7322849	13	112859829	C	T	0.101	0.112428	0.0201813	2.53379e-08	14778
Bifidobacterium	rs56108664	5	537890	C	T	0.1869	0.0729971	0.0157926	3.79623e-06	13916
Bifidobacterium	rs2686790	7	48090746	C	T	0.096	0.070741	0.0157926	7.48606e-06	14778
Bifidobacterium	rs2491158	10	126089703	A	G	0.1717	0.0712624	0.015983	8.24825e-06	14021
Bifidobacterium	rs75344046	21	31861790	T	C	0.0606	0.232354	0.0505979	4.38657e-06	3856
Bifidobacterium	rs540489	17	72897722	G	T	0.1768	-0.0637641	0.0138746	4.31206e-06	14561
Bifidobacterium	rs857444	6	14617591	T	C	0.3737	0.0558234	0.0121219	4.12143e-06	14777
Bifidobacterium	rs12022129	1	207003374	A	G	0.2071	0.0619356	0.0138937	8.28027e-06	14776
Bifidobacterium	rs62181700	2	189805784	A	G	0.2576	-0.0624643	0.0131205	1.92818e-06	14774
Bifidobacterium	rs55888705	4	1517826	G	A	0.399	0.0546319	0.0121139	6.48679e-06	14777
Bifidobacterium	rs5746486	22	18354272	C	T	0.3737	-0.0536216	0.0120801	9.04393e-06	14778
Bilophila	rs1571225	9	4940871	T	C	0.1212	0.0826826	0.0170621	1.25998e-06	12854
Bilophila	rs3827020	20	61980991	T	C	0.1768	0.0766479	0.0160642	1.83002e-06	12628
Bilophila	rs1241171	1	103299921	A	G	0.1869	-0.0692654	0.0150148	3.96644e-06	12856
Bilophila	rs7802841	7	138583840	A	C	0.3283	0.0670097	0.0137701	1.13689e-06	12856
Bilophila	rs6793291	3	194419531	A	C	0.0455	0.112729	0.0241633	3.08165e-06	11051
Bilophila	rs542415	15	50011554	C	T	0.3081	-0.0613623	0.0133436	4.25268e-06	12777
Bilophila	rs72676854	8	109990939	C	T	0.0758	0.123209	0.026882	4.57669e-06	11616
Bilophila	rs4798126	18	3765773	A	G	0.1919	0.073288	0.016799	1.28499e-05	12777
Bilophila	rs1969927	12	100786847	A	G	0.4646	0.0564589	0.0126935	8.67284e-06	12777
Bilophila	rs60178956	8	90878338	A	G	0.2677	-0.0624818	0.0141485	1.00478e-05	12777
Bilophila	rs9899990	17	9121579	G	A	0.0606	-0.102702	0.0233878	1.1269e-05	12088
Bilophila	rs11069458	13	102402685	C	T	0.1616	-0.0680947	0.015503	1.1213e-05	12856
Blautia	rs11149971	16	77238810	T	C	0.0152	0.117605	0.02339	4.95627e-07	16255
Blautia	rs12453000	17	16895873	T	C	0.2273	0.0625335	0.0129987	1.5037e-06	17815
Blautia	rs115043014	1	175757311	A	G	0.0404	-0.206605	0.043992	2.64742e-06	4902
Blautia	rs67794373	7	124210039	T	C	0.2475	0.0601709	0.0123443	1.09143e-06	18158
Blautia	rs117001700	7	68396262	C	T	0.0404	0.196414	0.0441122	8.48342e-06	4965
Blautia	rs72973581	19	1043103	G	A	0.0909	0.125169	0.0265408	2.40406e-06	12764
Blautia	rs4926264	19	13420917	C	T	0.0404	0.0826207	0.0178239	3.56273e-06	18276
Blautia	rs7860714	9	1866537	G	A	0.3384	-0.0502178	0.0109853	4.84536e-06	18162
Blautia	rs682885	11	87805911	G	A	0.4343	-0.0493376	0.0107359	4.31547e-06	18274
Blautia	rs2788271	1	219117743	G	T	0.1869	-0.0575596	0.0133492	1.61893e-05	18276
Blautia	rs3005511	6	74605806	G	A	0.399	0.0501085	0.0110768	6.07534e-06	18276
Blautia	rs16892041	6	9298640	C	T	0.1869	-0.0622605	0.0141804	1.13037e-05	18276
Butyricicoccus	rs56221232	2	153453410	C	T	0.1313	0.0828027	0.0167401	7.56061e-07	17133
Butyricicoccus	rs2017189	4	7460153	T	G	0.4747	-0.0506956	0.011024	4.25241e-06	17133
Butyricicoccus	rs7322368	13	100213990	C	T	0.1111	0.0815733	0.0183167	8.44793e-06	17134
Butyricicoccus	rs12585793	13	27018240	C	T	0.0505	-0.262206	0.0564729	3.43309e-06	3135
Butyricicoccus	rs62478070	7	157688150	G	T	0.0505	0.224039	0.0494959	5.99916e-06	4007
Butyricicoccus	rs4962426	10	126908208	T	G	0.2273	0.0614216	0.0135979	6.27262e-06	16889
Butyricicoccus	rs10084203	2	191304149	G	A	0.2475	0.0549699	0.0123563	8.63733e-06	17135
Butyricicoccus	rs12034718	1	67379595	G	A	0.1465	0.0701199	0.0158213	9.33718e-06	16237
Butyricimonas	rs113054641	21	16550389	A	G	0.0909	-0.144881	0.0274574	1.31619e-07	9949
Butyricimonas	rs62390301	5	159867647	C	T	0.1465	-0.0872983	0.0174893	5.99024e-07	10634
Butyricimonas	rs7083431	10	72711156	C	A	0.3737	0.0703539	0.0144439	1.11118e-06	10737
Butyricimonas	rs1862649	16	22172866	A	G	0.0556	0.113124	0.0248176	5.1592e-06	10123
Butyricimonas	rs12304031	12	129438771	A	G	0.1616	-0.086278	0.0196846	1.17047e-05	10658
Butyricimonas	rs71428626	2	83093264	T	G	0.0909	-0.133188	0.0289905	4.34411e-06	9776
Butyricimonas	rs78453362	3	78740009	G	A	0.0455	-0.14948	0.0327073	4.87161e-06	8207
Butyricimonas	rs62130338	19	49162501	A	G	0.2576	-0.0732608	0.0158324	3.70509e-06	10557
Butyricimonas	rs9657374	8	4834406	T	C	0.3535	0.0680719	0.0148172	4.34617e-06	10737
Butyricimonas	rs12458763	18	34091618	C	A	0.0859	0.122037	0.0269587	5.9882e-06	10383
Butyricimonas	rs2114713	15	80528373	T	G	0.399	0.062721	0.0138998	6.41058e-06	10734
Butyricimonas	rs72814525	10	72443070	G	A	0.3838	0.0664154	0.0149766	9.22425e-06	10736
Butyricimonas	rs11228830	11	56664962	G	A	0.1263	0.135265	0.0298411	5.81978e-06	8974
Butyrivibrio	rs72723662	14	76065563	T	C	0.096	0.224078	0.0449336	6.13655e-07	3073
Butyrivibrio	rs7752361	6	111780705	G	A	0.4293	-0.11923	0.0239975	6.74908e-07	3481
Butyrivibrio	rs4537857	13	27292666	C	T	0.3081	-0.12459	0.0260992	1.80868e-06	3482
Butyrivibrio	rs11761679	7	150596929	C	T	0.1818	0.154775	0.0321539	1.48255e-06	3482
Butyrivibrio	rs16941336	17	20575697	T	C	0.2929	0.127488	0.0267936	1.9539e-06	3482
Butyrivibrio	rs28846706	18	10256979	G	A	0.3181	0.176368	0.0392809	7.12513e-06	3481	rs59284296
Butyrivibrio	rs74622183	14	34150977	G	A	0.0859	-0.201027	0.0428204	2.6705e-06	3478
Butyrivibrio	rs7763512	6	21960091	A	G	0.3889	0.119846	0.0253367	2.24387e-06	3259
Butyrivibrio	rs142855850	10	22587900	G	A	0.0758	0.205013	0.0457138	7.30113e-06	3234
Butyrivibrio	rs9349693	6	53939724	G	A	0.2929	0.117973	0.0259861	5.62953e-06	3482
Butyrivibrio	rs486484	20	811507	G	A	0.4293	-0.108349	0.0240008	6.35024e-06	3456
Butyrivibrio	rs17163238	5	128976021	A	G	0.197	0.140987	0.0309117	5.09216e-06	3482
Butyrivibrio	rs4928024	3	54288503	G	A	0.0758	-0.17471	0.0389333	7.20898e-06	3481
Butyrivibrio	rs1007475	6	148403405	T	G	0.3434	0.118065	0.0261271	6.21647e-06	3482
Butyrivibrio	rs16934069	9	119693164	C	T	0.2475	-0.133784	0.0299444	7.90439e-06	3482
CandidatusSoleaferrea	rs61825792	1	224687852	C	T	0.2172	0.112199	0.0231856	1.30378e-06	6145
CandidatusSoleaferrea	rs10090365	8	138638199	G	A	0.4545	-0.0834413	0.0180989	4.02081e-06	6145
CandidatusSoleaferrea	rs4678258	3	137945192	C	T	0.2475	0.0986136	0.0215646	4.80942e-06	6101
CandidatusSoleaferrea	rs36160691	7	351270	A	G	0.3283	0.10388	0.023696	1.16588e-05	5958
CandidatusSoleaferrea	rs10809135	9	10611282	C	T	0.4646	0.0834858	0.0182426	4.73019e-06	5999
CandidatusSoleaferrea	rs9973954	2	19885907	G	A	0.298	0.0892075	0.0195401	4.98674e-06	6145
CandidatusSoleaferrea	rs6489992	12	115352769	G	A	0.3838	-0.0840437	0.0187031	7.00358e-06	6142
CandidatusSoleaferrea	rs6494306	15	62394540	G	A	0.2071	-0.0969304	0.0214221	6.04566e-06	6145
CandidatusSoleaferrea	rs7400877	14	76403542	C	T	0.202	-0.0951085	0.0212799	7.84381e-06	6145
Catenibacterium	rs12404911	1	240118443	T	C	0.2071	0.140717	0.0304142	3.71554e-06	3239
Catenibacterium	rs73128290	7	57364320	G	A	0.1818	0.129726	0.0284563	5.1448e-06	3239
Catenibacterium	rs212393	6	159485742	A	G	0.3687	-0.135254	0.0286209	2.29318e-06	3239
Catenibacterium	rs7742829	6	105089665	T	C	0.3838	0.11411	0.0251099	5.50844e-06	3239
Christensenellaceae_R-7_group	rs78521377	10	126448374	T	C	0.0455	0.124992	0.0274797	5.40258e-06	12605
Christensenellaceae_R-7_group	rs62467127	7	118096925	T	C	0.0505	0.114108	0.0251983	5.94272e-06	12719
Christensenellaceae_R-7_group	rs17081797	18	67555560	G	A	0.0808	-0.0904325	0.0204253	9.53446e-06	16324
Christensenellaceae_R-7_group	rs62132810	19	49279227	G	A	0.101	-0.0828853	0.0179623	3.94211e-06	15066
Christensenellaceae_R-7_group	rs10461257	4	156131004	G	A	0.3283	-0.0551969	0.0122069	6.13234e-06	15987
Christensenellaceae_R-7_group	rs62190261	2	230943099	C	A	0.0707	0.0958394	0.0214723	8.06685e-06	15274
Christensenellaceae_R-7_group	rs892686	9	83043376	G	A	0.3788	0.0514099	0.011136	3.90155e-06	16325
Christensenellaceae_R-7_group	rs73952017	18	1779609	T	C	0.0859	-0.0862164	0.0194354	9.1623e-06	15274
Clostridium_innocuum_group	rs6890185	5	71186626	C	T	0.3384	0.113424	0.0233137	1.14398e-06	4166
Clostridium_innocuum_group	rs61267978	18	6348227	C	T	0.1263	0.14708	0.0320875	4.56816e-06	4165
Clostridium_innocuum_group	rs6577484	1	8419420	A	G	0.1313	0.160425	0.0360857	8.76243e-06	3858
Clostridium_innocuum_group	rs1942371	18	69274308	A	G	0.1212	-0.157938	0.034187	3.84054e-06	3971
Clostridium_innocuum_group	rs40656	5	9368158	T	C	0.197	0.142664	0.0311021	4.49732e-06	4048
Clostridium_innocuum_group	rs77845139	15	59704208	G	A	0.2828	-0.114993	0.0257186	7.77848e-06	4048
Clostridium_innocuum_group	rs10506058	12	30268485	G	A	0.4192	0.0997048	0.0221926	7.03224e-06	4163
Clostridium_innocuum_group	rs4869133	5	95717619	A	G	0.0657	-0.180591	0.0409505	1.03385e-05	3735
Clostridium_sensu_stricto	rs550843	6	165722832	C	T	0.1111	-0.0783246	0.0169209	3.67688e-06	14102
Clostridium_sensu_stricto	rs2795528	10	43270264	A	G	0.0404	-0.184315	0.0392204	2.60853e-06	6366
Clostridium_sensu_stricto	rs2817172	1	3041519	T	C	0.3788	0.058139	0.0124492	3.0107e-06	13658
Clostridium_sensu_stricto	rs116847295	12	43485015	T	C	0.0202	0.110021	0.0246032	7.75488e-06	14118
Clostridium_sensu_stricto	rs12341505	9	136710881	A	G	0.1414	0.0810718	0.0180121	6.76475e-06	14118
Clostridium_sensu_stricto	rs11264403	1	155676492	A	G	0.0404	-0.139062	0.0334454	3.21238e-05	7285
Collinsella	rs9541268	13	68610061	A	C	0.0808	0.09597	0.0197312	1.15115e-06	12914
Collinsella	rs73052258	2	195739311	A	G	0.0657	0.0930178	0.0202658	4.43498e-06	14334
Collinsella	rs2103510	21	29355467	A	G	0.1162	0.0786551	0.0168217	2.92782e-06	14334
Collinsella	rs75672793	4	149818294	G	A	0.0606	-0.108908	0.0240522	5.95463e-06	12601
Collinsella	rs10890671	11	107123199	C	T	0.4949	-0.0537401	0.0118848	6.13339e-06	14334
Collinsella	rs62102630	19	31879555	G	A	0.197	-0.0696299	0.0153325	5.59005e-06	14334
Collinsella	rs149807560	19	56526640	A	C	0.101	-0.104264	0.0235841	9.82661e-06	13473
Coprococcus_1	rs4277593	20	4319420	A	G	0.4697	-0.0585649	0.0109914	9.91544e-08	16651
Coprococcus_1	rs56405618	4	174468316	G	A	0.0808	-0.08963	0.0186508	1.5422e-06	16379
Coprococcus_1	rs74101919	1	95424321	C	T	0.1869	-0.0718989	0.0144651	6.67805e-07	16732
Coprococcus_1	rs1010560	1	30400301	A	C	0.3131	0.0580232	0.0122722	2.26699e-06	16723
Coprococcus_1	rs73031725	11	134622282	C	T	0.0556	0.167591	0.0355224	2.38293e-06	7206
Coprococcus_1	rs1519491	2	22079770	C	T	0.3333	0.0499197	0.0113558	1.10278e-05	16733
Coprococcus_1	rs1576241	6	72529277	G	A	0.4949	-0.0510343	0.0109535	3.1744e-06	16729
Coprococcus_1	rs73167075	3	165693143	C	T	0.2475	0.0573137	0.0127573	7.03533e-06	16733
Coprococcus_1	rs12794898	11	124554061	T	G	0.101	0.0903299	0.0197212	4.64223e-06	15186
Coprococcus_1	rs946513	10	15913820	T	C	0.0606	0.205899	0.0460018	7.60941e-06	4310
Coprococcus_1	rs1762123	6	150288094	T	C	0.0505	-0.0891532	0.0198554	7.11821e-06	16724
Coprococcus_1	rs2907920	19	2600717	G	A	0.2828	0.0561173	0.0126824	9.65204e-06	16040
Coprococcus_2	rs6677933	1	112139008	T	C	0.2677	-0.0804405	0.0164216	9.65961e-07	11483
Coprococcus_2	rs72680320	4	131125786	C	T	0.4444	-0.0649382	0.013919	3.07963e-06	11009
Coprococcus_2	rs2482516	9	25554068	T	C	0.2525	0.0754415	0.0164619	4.58787e-06	11483
Coprococcus_2	rs35890118	10	129715759	G	A	0.2525	-0.066536	0.0147661	6.60626e-06	11478
Coprococcus_2	rs9426473	1	4210455	G	A	0.2222	0.0727361	0.0161662	6.81836e-06	11486
Coprococcus_2	rs6894272	5	33114638	C	T	0.0606	-0.113458	0.0253003	7.31001e-06	11001
Coprococcus_2	rs12634070	3	180544880	C	T	0.1869	0.0736486	0.0164921	7.98149e-06	11457
Coprococcus_2	rs61823518	1	223688236	C	A	0.096	-0.0955381	0.0215724	9.47978e-06	10980
Coprococcus_3	rs8100692	19	40032132	C	T	0.4242	0.0577411	0.0113476	3.61099e-07	15829
Coprococcus_3	rs178271	22	21331556	C	T	0.0455	0.145257	0.0294239	7.9454e-07	10794
Coprococcus_3	rs11080344	17	26104511	T	C	0.4091	0.0516921	0.0113054	4.82322e-06	15835
Coprococcus_3	rs7521171	1	149998497	A	G	0.298	-0.0596434	0.0129279	3.95831e-06	15472
Coprococcus_3	rs11077359	17	76343961	C	T	0.1768	-0.0645443	0.0148833	1.44646e-05	15378
Coprococcus_3	rs13247359	7	76357726	A	G	0.4949	0.051211	0.0113031	5.87864e-06	15833
Coprococcus_3	rs4575475	14	99141751	A	G	0.2222	0.0619514	0.0137787	6.91909e-06	15154
Coprococcus_3	rs10810043	9	13799809	G	A	0.4495	0.0515518	0.0115923	8.70493e-06	15833
Corprobacter	rs305411	1	88233128	G	A	0.1061	0.129218	0.0264518	1.03399e-06	6777
Corprobacter	rs3828477	3	46483717	T	G	0.2374	-0.091218	0.019569	3.14157e-06	6798
Corprobacter	rs143662916	11	103549974	T	C	0.0808	0.253264	0.0540141	2.7475e-06	3083
Corprobacter	rs213863	6	97234939	T	C	0.3586	-0.0887412	0.0188377	2.46719e-06	6798
Corprobacter	rs72821405	6	4714797	C	T	0.0657	-0.147365	0.0319978	4.11512e-06	6177
Corprobacter	rs11532348	12	98289796	T	C	0.202	-0.103931	0.0226826	4.60671e-06	6364
Corprobacter	rs12684609	9	137784868	C	T	0.2222	0.100827	0.0220366	4.75259e-06	6364
Corprobacter	rs74919520	2	32242452	A	G	0.0758	0.125703	0.0276296	5.37533e-06	6387
Corprobacter	rs28402691	4	96389240	C	T	0.1919	0.110695	0.0251199	1.04968e-05	6387
Corprobacter	rs189356	20	57574851	A	G	0.4444	0.0781125	0.0171916	5.52925e-06	6763
Corprobacter	rs12908296	15	91171436	G	A	0.1515	0.100596	0.0223213	6.58319e-06	6793
Defluviitaleaceae	rs4677103	3	72207794	G	A	0.1818	0.0977912	0.0197263	7.14449e-07	7983
Defluviitaleaceae	rs112893842	9	8786663	C	T	0.1313	0.11381	0.0232806	1.01537e-06	8183
Defluviitaleaceae	rs12500663	4	147446451	G	T	0.1818	-0.114704	0.022771	4.72226e-07	8174
Defluviitaleaceae	rs9725395	1	85205632	G	A	0.0859	-0.13834	0.029554	2.85602e-06	8011
Defluviitaleaceae	rs55658617	21	41811003	C	T	0.0505	0.174369	0.0362226	1.48074e-06	6663
Defluviitaleaceae	rs9608282	22	24804081	G	T	0.0859	0.142939	0.0299793	1.86129e-06	7716
Defluviitaleaceae	rs1582238	1	118723685	C	T	0.3687	0.0805036	0.0167257	1.48551e-06	7983
Defluviitaleaceae	rs4344384	10	66407366	T	G	0.4495	0.0715978	0.0156309	4.6381e-06	8180
Defluviitaleaceae	rs2892880	4	120741726	A	G	0.2879	0.0817755	0.0181686	6.76615e-06	8182
Desulfovibrio	rs2853179	8	105462047	T	C	0.202	0.0811971	0.0174234	3.15872e-06	8949
Desulfovibrio	rs16863365	2	198089911	G	A	0.1212	0.109402	0.0226964	1.43369e-06	8776
Desulfovibrio	rs12031543	1	68664315	C	T	0.0657	-0.127185	0.0281887	6.42464e-06	8855
Desulfovibrio	rs13066142	3	67478973	A	G	0.101	0.119141	0.0250891	2.0472e-06	9241
Desulfovibrio	rs2590913	13	64264446	A	G	0.0808	0.154496	0.0339396	5.31209e-06	7225
Desulfovibrio	rs2032031	10	130170270	G	A	0.4848	-0.0654931	0.0148681	1.05812e-05	9241
Desulfovibrio	rs72647089	8	57972916	G	T	0.0657	-0.106594	0.0239337	8.43869e-06	8985
Desulfovibrio	rs7729080	5	52653978	A	C	0.2828	-0.070287	0.0157691	8.30152e-06	9241
Desulfovibrio	rs4797774	18	13447995	A	G	0.0606	0.212582	0.0470044	6.10867e-06	3476
Desulfovibrio	rs6580353	5	139410687	C	T	0.2727	0.0770979	0.0169735	5.56588e-06	9241
Dialister	rs11166701	8	138295725	A	G	0.4949	-0.0655301	0.013186	6.7066e-07	11720
Dialister	rs4747450	10	23199653	A	C	0.2626	0.0668509	0.0147685	5.99479e-06	11987
Dialister	rs2314294	16	9336862	C	T	0.0859	0.0865932	0.0193719	7.82041e-06	11339
Dialister	rs4753063	11	92267129	A	G	0.4495	-0.0596297	0.0130052	4.53831e-06	11989
Dialister	rs2435610	7	150890034	C	A	0.303	0.0647131	0.0143314	6.31758e-06	11984
Dialister	rs10938938	4	23294359	A	G	0.1919	-0.0773514	0.0170915	6.01878e-06	11401
Dialister	rs10138457	14	102458052	C	T	0.0606	-0.113054	0.0261933	1.5878e-05	10968
Dialister	rs11071887	15	32955095	C	T	0.303	0.0662403	0.0146315	5.97579e-06	11989
Dialister	rs764177	3	45809449	A	C	0.3434	-0.0601454	0.0135366	8.86431e-06	11988
Dialister	rs76680460	9	25447080	A	G	0.0606	-0.161296	0.0364332	9.54764e-06	7176
Dialister	rs75416973	1	172809633	G	A	0.1818	0.0727223	0.016451	9.84525e-06	11402
Dorea	rs13279148	8	127905865	A	G	0.1414	0.0715309	0.0150878	2.12676e-06	17605
Dorea	rs62503162	8	15768657	G	A	0.0909	-0.0974091	0.0194379	5.40656e-07	16210
Dorea	rs73729431	6	25078050	T	C	0.0455	-0.13745	0.0299983	4.60699e-06	9596
Dorea	rs4793307	17	70733523	T	C	0.2727	0.0574165	0.0122472	2.75689e-06	17600
Dorea	rs11150408	16	81803497	G	T	0.4899	0.0488254	0.0109063	7.57735e-06	17215
Dorea	rs345219	3	6826520	G	T	0.3889	-0.0497368	0.0112621	1.004e-05	17215
Dorea	rs3005511	6	74605806	G	A	0.399	0.0516127	0.0112852	4.79709e-06	17610
Dorea	rs1899291	4	60992340	T	C	0.1162	0.0697217	0.0150285	3.49571e-06	17609
Dorea	rs3752849	11	8729057	A	G	0.0202	0.163846	0.036608	7.61664e-06	5322
Dorea	rs12537781	7	154978183	C	T	0.2424	-0.055544	0.0125223	9.18127e-06	17608
Eggerthella	rs3851328	2	45453805	G	T	0.2323	-0.107774	0.0236527	5.2004e-06	5147
Eggerthella	rs2240838	7	38335954	G	A	0.4949	0.0980582	0.0197653	7.00832e-07	5147
Eggerthella	rs2223081	21	29778032	A	G	0.2879	0.102572	0.0221108	3.50112e-06	5147
Eggerthella	rs112205261	1	9136139	C	T	0.0657	-0.188618	0.0403613	2.96492e-06	5036
Eggerthella	rs1784405	11	102470454	G	T	0.4495	0.0908248	0.0198175	4.5823e-06	5147
Eggerthella	rs76663501	20	55647869	T	C	0.0505	0.175349	0.0378576	3.62481e-06	4814
Eggerthella	rs6430926	2	141337454	T	C	0.4949	0.0879736	0.0197127	8.09034e-06	5147
Eggerthella	rs13070736	3	20807454	C	A	0.1061	-0.121331	0.0272024	8.1841e-06	5147
Eggerthella	rs67490567	15	65691324	C	T	0.2071	0.108495	0.0245457	9.86512e-06	5083
Eisenbergiella	rs3812426	8	50822676	A	G	0.2475	0.106447	0.0224159	2.04686e-06	5583
Eisenbergiella	rs1508033	15	53375201	C	A	0.3586	0.091546	0.0195787	2.92803e-06	5580
Eisenbergiella	rs2683098	15	36178565	T	C	0.2273	0.107319	0.022515	1.8741e-06	5582
Eisenbergiella	rs11651545	17	53379732	C	T	0.2071	0.106901	0.0237647	6.85031e-06	5582
Eisenbergiella	rs13258851	8	55330814	G	A	0.1263	0.137001	0.0302124	5.77115e-06	5582
Eisenbergiella	rs12710729	2	19973210	A	C	0.303	0.0893384	0.0199069	7.19611e-06	5583
Eisenbergiella	rs12257723	10	109417101	C	A	0.2929	-0.0952742	0.0211569	6.69309e-06	5582
Eisenbergiella	rs4462860	21	21610254	A	G	0.3182	0.0939071	0.0201104	3.01828e-06	5460
Eisenbergiella	rs11027642	11	24001840	T	C	0.0758	0.129006	0.0284844	5.92662e-06	5583
Eisenbergiella	rs11938607	4	189060431	C	T	0.2323	0.0978125	0.0216636	6.32955e-06	5583
Eisenbergiella	rs1553971	3	111419486	G	T	0.1313	0.120965	0.0263054	4.25618e-06	5583
Enterorhabdus	rs114731706	2	19611953	G	T	0.0657	0.182308	0.0382298	1.85378e-06	5956
Enterorhabdus	rs3017103	11	62174193	G	A	0.1515	0.0980897	0.0208995	2.68689e-06	7524
Enterorhabdus	rs73331712	12	69515102	C	T	0.0404	0.26199	0.055123	2.00604e-06	3109
Enterorhabdus	rs77655283	2	236439879	A	G	0.0606	0.132988	0.0298306	8.26885e-06	7494
Enterorhabdus	rs10098492	8	113109756	C	T	0.0808	0.132323	0.0293688	6.61974e-06	7361
Enterorhabdus	rs2051957	7	89709883	T	C	0.2273	0.0843291	0.0189864	8.93133e-06	7524
Erysipelatoclostridium	rs7221249	17	10177708	G	A	0.4646	0.0839861	0.0142741	4.00975e-09	9781
Erysipelatoclostridium	rs710230	1	42333631	C	T	0.0606	0.143381	0.0281514	3.52029e-07	9016
Erysipelatoclostridium	rs4697572	4	25446787	G	A	0.2727	-0.0810636	0.0163308	6.91117e-07	9779
Erysipelatoclostridium	rs58236560	11	121876913	T	G	0.1364	-0.111157	0.0234426	2.11966e-06	9368
Erysipelatoclostridium	rs622418	9	90586043	G	A	0.4444	-0.0668051	0.0143224	3.09574e-06	9783
Erysipelatoclostridium	rs17804233	5	77815056	C	T	0.4848	-0.0662914	0.0144203	4.28447e-06	9783
Erysipelatoclostridium	rs1434153	2	34595533	A	G	0.3232	-0.0684526	0.0152443	7.10995e-06	9662
Erysipelatoclostridium	rs340991	5	34892042	G	A	0.303	-0.0740482	0.0158891	3.15745e-06	9781
Erysipelatoclostridium	rs6474512	8	38780606	C	A	0.4747	0.067015	0.0143201	2.87195e-06	9783
Erysipelatoclostridium	rs9590927	13	46372065	A	G	0.4949	-0.0646003	0.0143479	6.71883e-06	9782
Erysipelatoclostridium	rs61806970	1	167818597	T	C	0.0606	0.142548	0.0320688	8.78649e-06	8644
Erysipelatoclostridium	rs45480394	19	55857777	G	T	0.3283	-0.0687134	0.0151835	6.02463e-06	9604
Erysipelatoclostridium	rs2901723	11	36871523	A	C	0.4798	0.0641339	0.0144295	8.80355e-06	9662
Erysipelatoclostridium	rs16936671	10	36394609	T	C	0.1313	-0.0968026	0.0217883	8.87651e-06	9488
Erysipelatoclostridium	rs3804326	6	24292185	G	A	0.0606	0.14147	0.0336352	2.59917e-05	7028
Erysipelotrichaceae_UCG-003	rs28568391	10	125628540	G	A	0.4192	-0.0583911	0.0118741	8.76402e-07	14544
Erysipelotrichaceae_UCG-003	rs11994308	8	91660344	T	C	0.0556	0.115417	0.0242503	1.94139e-06	13558
Erysipelotrichaceae_UCG-003	rs76502207	15	86522244	C	T	0.1111	0.144844	0.0289929	5.85823e-07	10740
Erysipelotrichaceae_UCG-003	rs8053479	16	4076830	G	A	0.1061	-0.0838212	0.0186509	6.98275e-06	13813
Erysipelotrichaceae_UCG-003	rs17798136	7	33684926	A	G	0.0758	0.158818	0.0347674	4.92405e-06	7421
Erysipelotrichaceae_UCG-003	rs11666127	19	57828980	G	A	0.1667	-0.0719187	0.0161371	8.32146e-06	13813
Erysipelotrichaceae_UCG-003	rs62403464	6	24220160	C	T	0.1515	-0.0731743	0.0156516	2.93659e-06	14899
Erysipelotrichaceae_UCG-003	rs59068084	4	113256737	G	T	0.4394	0.0564772	0.0120224	2.63142e-06	14544
Erysipelotrichaceae_UCG-003	rs73074432	7	20554814	T	C	0.2121	0.072154	0.0164378	1.13601e-05	14217
Erysipelotrichaceae_UCG-003	rs4758231	11	7765096	T	G	0.3081	-0.0551754	0.0122047	6.15934e-06	14890
Erysipelotrichaceae_UCG-003	rs74988980	16	80167277	A	G	0.0606	-0.133141	0.0348574	0.000133669	5944
Erysipelotrichaceae_UCG-003	rs75949021	2	175403951	C	T	0.0455	-0.169667	0.0374238	5.79681e-06	6721
Erysipelotrichaceae_UCG-003	rs6875357	5	32345671	T	C	0.0657	0.165673	0.0353831	2.8371e-06	7034
Erysipelotrichaceae_UCG-003	rs2044550	18	46582100	C	T	0.197	-0.0609347	0.0136043	7.49643e-06	14899
Erysipelotrichaceae_UCG-003	rs12251396	10	873148	G	A	0.1919	-0.0705399	0.0158766	8.87073e-06	14211
Escherichia_Shigella	rs1154904	11	134774845	G	A	0.4747	-0.0613376	0.0130644	2.66592e-06	12002
Escherichia_Shigella	rs113513883	7	140678199	G	A	0.0758	0.172283	0.038041	5.92966e-06	6280
Escherichia_Shigella	rs57024273	2	236515155	C	T	0.3081	0.0626172	0.0139919	7.63184e-06	11853
Escherichia_Shigella	rs113127095	13	23253392	G	A	0.0556	0.151009	0.0323434	3.02765e-06	8433
Escherichia_Shigella	rs112767262	16	3750623	C	T	0.2424	0.0732963	0.0163589	7.44585e-06	11771
Escherichia_Shigella	rs592299	9	136179347	C	T	0.4495	-0.0592004	0.0129486	4.83227e-06	11995
Escherichia_Shigella	rs4731451	7	128054100	A	G	0.3687	-0.0609885	0.0135157	6.40922e-06	12001
Escherichia_Shigella	rs118526	5	79863544	A	C	0.3586	-0.0594401	0.013598	1.23544e-05	11853
Escherichia_Shigella	rs2798105	1	48961903	G	A	0.1061	-0.100851	0.0222045	5.57475e-06	11296
Eubacterium_brachy_group	rs112617308	10	94185213	C	T	0.101	-0.170873	0.0362844	2.38033e-06	4001
Eubacterium_brachy_group	rs62348779	5	17460096	C	T	0.0815	-0.201481	0.043286	3.78122e-06	3827	rs149626950
Eubacterium_brachy_group	rs2913110	10	22892667	T	C	0.4192	0.105143	0.022942	4.55806e-06	4001
Eubacterium_brachy_group	rs4862235	4	184628931	A	G	0.4141	0.104806	0.0225751	3.73143e-06	4000
Eubacterium_brachy_group	rs12151423	2	218237281	G	A	0.5	0.101329	0.0227324	9.2705e-06	3854
Eubacterium_brachy_group	rs73199919	4	6856564	C	T	0.0505	-0.236717	0.0531335	8.15524e-06	3008
Eubacterium_brachy_group	rs6591893	11	80236833	A	G	0.3485	0.108225	0.0240319	7.34344e-06	3999
Eubacterium_brachy_group	rs720439	22	48190598	G	A	0.2475	-0.111927	0.0251252	7.02827e-06	4001
Eubacterium_brachy_group	rs13139592	4	144665178	C	T	0.1566	-0.145997	0.0327192	7.96753e-06	3842
Eubacterium_brachy_group	rs1384962	14	96982139	G	A	0.1717	0.120888	0.0266264	6.99292e-06	4001
Eubacterium_coprostanoligenes_group	rs17159861	7	31085162	T	C	0.1515	0.0962228	0.0168388	1.04e-08	17380
Eubacterium_coprostanoligenes_group	rs9648214	7	16380806	C	T	0.1313	-0.0828719	0.016431	2.52e-07	17379
Eubacterium_coprostanoligenes_group	rs12906958	15	36911598	T	C	0.298	-0.0533159	0.0115935	4.35e-06	17380
Eubacterium_coprostanoligenes_group	rs4076415	15	86440997	G	T	0.4596	0.0515152	0.0110294	1.99e-06	16960
Eubacterium_coprostanoligenes_group	rs6762473	3	127139574	A	C	0.3788	0.0521584	0.0112353	4.26e-06	17377
Eubacterium_coprostanoligenes_group	rs10444197	10	2215931	G	A	0.3788	-0.0505823	0.0113455	5.98e-06	17380
Eubacterium_coprostanoligenes_group	rs2644213	10	84506096	A	G	0.2828	0.0538845	0.0121245	9.86e-06	17380
Eubacterium_coprostanoligenes_group	rs11720857	3	113794507	T	C	0.1566	0.0630776	0.0144485	9.26e-06	16960
Eubacterium_coprostanoligenes_group	rs62024432	15	97869293	T	C	0.1465	-0.0769698	0.0172101	7.5e-06	17271
Eubacterium_coprostanoligenes_group	rs76898927	3	81595477	A	G	0.0404	0.123055	0.0266375	4.79e-06	12197
Eubacterium_coprostanoligenes_group	rs1020520	7	33603146	G	T	0.2071	-0.0590705	0.0132929	8.89e-06	17371
Eubacterium_coprostanoligenes_group	rs11052069	12	32713919	C	T	0.4949	0.0477832	0.0107833	9.38e-06	17380
Eubacterium_eligens_group	rs4583233	16	81820486	C	A	0.3788	0.0670205	0.0128122	2.83852e-07	14327
Eubacterium_eligens_group	rs265534	10	83092007	G	T	0.4343	-0.0563756	0.0120127	2.26758e-06	14776
Eubacterium_eligens_group	rs6923695	6	70956815	G	T	0.0657	0.103268	0.0229525	4.87406e-06	12891
Eubacterium_eligens_group	rs56080211	2	110260993	T	C	0.0909	0.123093	0.0282743	9.1429e-06	10699
Eubacterium_eligens_group	rs2200429	13	107563458	G	A	0.0707	-0.0888825	0.0198479	5.29721e-06	14761
Eubacterium_eligens_group	rs182318	11	31098691	A	G	0.0606	-0.0824941	0.0195615	8.39837e-06	14777
Eubacterium_fissicatena_group	rs3771393	2	71145246	T	C	0.2677	0.130842	0.0266671	7.37909e-07	3792
Eubacterium_fissicatena_group	rs2733072	8	5433699	A	G	0.4949	0.109644	0.0228306	1.49089e-06	3833
Eubacterium_fissicatena_group	rs7104872	11	115165111	A	G	0.1465	0.138612	0.0291906	2.7315e-06	3829
Eubacterium_fissicatena_group	rs151257695	7	73043561	G	A	0.1061	0.20951	0.0454847	3.09681e-06	3587
Eubacterium_fissicatena_group	rs11876297	18	45753272	C	T	0.2222	0.131469	0.0281712	2.66556e-06	3396
Eubacterium_fissicatena_group	rs6934739	6	39940437	G	A	0.3636	0.111463	0.0252788	9.75326e-06	3831
Eubacterium_fissicatena_group	rs10147907	14	89484373	G	T	0.0859	0.172263	0.039601	8.27246e-06	3833
Eubacterium_fissicatena_group	rs1768152	3	39604954	C	T	0.1515	0.139489	0.0316186	8.70054e-06	3590
Eubacterium_fissicatena_group	rs11818408	10	96758467	A	G	0.4192	0.10585	0.0237114	8.20015e-06	3590
Eubacterium_hallii_group	rs13116360	4	111885431	C	T	0.0455	0.154124	0.0297185	2.94487e-07	10323
Eubacterium_hallii_group	rs949971	3	110283389	G	T	0.3889	-0.0540164	0.0116101	3.29002e-06	16566
Eubacterium_hallii_group	rs10798999	1	34308917	T	C	0.2424	0.0601661	0.0126752	2.60558e-06	16561
Eubacterium_hallii_group	rs60254196	7	148856720	G	A	0.4899	-0.0522832	0.0111865	2.69672e-06	16238
Eubacterium_hallii_group	rs74018587	15	62014160	T	C	0.0253	0.208943	0.043822	3.70257e-06	3039
Eubacterium_hallii_group	rs6550770	3	23663416	C	T	0.0606	-0.198087	0.0443545	4.823e-06	4279
Eubacterium_hallii_group	rs10501370	11	58040621	T	C	0.0556	-0.115589	0.0252489	5.41918e-06	13824
Eubacterium_hallii_group	rs281379	19	49214274	G	A	0.4242	-0.0499523	0.0112153	9.32796e-06	16130
Eubacterium_hallii_group	rs78056098	11	123789877	T	G	0.3434	-0.0507411	0.0113758	8.28818e-06	16568
Eubacterium_hallii_group	rs28584818	3	64664456	G	A	0.0758	0.126115	0.0268627	4.43235e-06	11095
Eubacterium_hallii_group	rs117748144	11	11771637	C	T	0.0253	-0.126582	0.028712	7.86002e-06	10861
Eubacterium_hallii_group	rs17474256	1	104524676	A	G	0.096	0.0810805	0.0184573	9.45445e-06	16460
Eubacterium_hallii_group	rs630939	18	48384463	T	C	0.404	-0.0508914	0.0114352	9.15759e-06	16238
Eubacterium_hallii_group	rs17074066	4	183709536	C	T	0.0859	-0.0813986	0.0189272	9.34905e-06	15804
Eubacterium_nodatum_group	rs34297067	14	52185888	G	A	0.1515	-0.186907	0.0341475	6.6e-08	3271
Eubacterium_nodatum_group	rs113893692	9	28245518	T	C	0.096	-0.185107	0.0403573	5.76e-06	3195
Eubacterium_nodatum_group	rs77910827	9	96597985	T	C	0.1212	0.201788	0.0413568	9.05e-07	3271
Eubacterium_nodatum_group	rs61841040	10	9659749	T	G	0.1263	0.160621	0.0341609	3.56e-06	3295
Eubacterium_nodatum_group	rs9425984	1	34529736	C	T	0.2222	-0.130234	0.0292347	7.21e-06	3294
Eubacterium_nodatum_group	rs10263623	7	64894137	T	C	0.096	0.193496	0.0439023	8.91e-06	3080
Eubacterium_nodatum_group	rs11006576	10	61322015	G	A	0.4798	-0.110167	0.024593	7.99e-06	3295
Eubacterium_nodatum_group	rs7880204	1	171060821	C	T	0.2323	-0.125454	0.0275303	6.84e-06	3294
Eubacterium_nodatum_group	rs6818880	4	94712747	G	A	0.4798	-0.110081	0.0245964	7.83e-06	3291
Eubacterium_nodatum_group	rs10458299	7	135052348	C	T	0.0859	-0.187753	0.041969	8.37e-06	3271
Eubacterium_nodatum_group	rs7827125	8	4954912	T	C	0.2626	0.1223	0.0271331	7.17e-06	3294
Eubacterium_oxidoreducens_group	rs12423772	12	94515340	T	G	0.1111	0.14098	0.0295029	2.62925e-06	5321
Eubacterium_oxidoreducens_group	rs2973294	4	37526679	T	G	0.4899	0.0923559	0.0195439	2.38836e-06	5378
Eubacterium_oxidoreducens_group	rs34561138	16	86480355	A	G	0.0606	0.216145	0.045992	2.51163e-06	4186
Eubacterium_oxidoreducens_group	rs440215	5	106882394	T	C	0.4646	0.0932766	0.0195294	1.65407e-06	5377
Eubacterium_oxidoreducens_group	rs12129908	1	195064019	A	C	0.4798	0.0893273	0.0198333	5.79516e-06	5377
Eubacterium_rectale_group	rs35398954	15	93006765	G	A	0.1313	-0.0901402	0.0174602	5.39945e-07	16621
Eubacterium_rectale_group	rs314726	2	125553155	C	T	0.4192	0.0528824	0.0109486	1.37967e-06	16966
Eubacterium_rectale_group	rs10797540	1	234530370	G	A	0.4293	0.0503179	0.0108389	3.53384e-06	17350
Eubacterium_rectale_group	rs10248854	7	121281238	A	C	0.3485	-0.0527827	0.0113464	4.20676e-06	17348
Eubacterium_rectale_group	rs2884897	11	8129537	G	A	0.0556	-0.129364	0.0289021	6.44426e-06	10813
Eubacterium_rectale_group	rs143694765	1	116082909	C	T	0.1162	0.0870025	0.019779	9.75369e-06	15124
Eubacterium_rectale_group	rs59427698	9	129425745	G	A	0.2071	-0.0576035	0.0130853	5.36906e-06	16613
Eubacterium_rectale_group	rs62547233	9	92013419	G	A	0.298	0.0536319	0.0120201	9.8982e-06	17347
Eubacterium_ruminantium_group	rs2116427	5	121182996	G	A	0.2778	0.0911461	0.0182353	4.67364e-07	7739
Eubacterium_ruminantium_group	rs139749	22	25303055	T	C	0.3434	-0.0845439	0.0171791	8.58845e-07	7314
Eubacterium_ruminantium_group	rs72836424	10	129037453	T	C	0.0808	-0.139825	0.030069	2.62125e-06	7314
Eubacterium_ruminantium_group	rs2229917	9	130980937	G	A	0.0556	0.153538	0.0323922	2.15894e-06	7050
Eubacterium_ruminantium_group	rs10131724	14	52219066	C	A	0.0606	-0.199832	0.0414577	2.38663e-06	5071
Eubacterium_ruminantium_group	rs16891896	5	33897589	A	G	0.0505	-0.174787	0.0390573	2.3812e-06	4753
Eubacterium_ruminantium_group	rs7000472	8	138626268	G	A	0.399	-0.0762282	0.016523	4.06848e-06	7739
Eubacterium_ruminantium_group	rs13025464	2	201610645	C	T	0.3889	-0.0737077	0.0163786	6.96842e-06	7738
Eubacterium_ruminantium_group	rs2418654	2	71247578	T	C	0.4697	-0.0748879	0.0165852	6.17247e-06	7314
Eubacterium_ruminantium_group	rs6676699	1	197978281	T	G	0.1818	-0.0888124	0.0196447	6.37979e-06	7708
Eubacterium_ruminantium_group	rs73139629	12	63306003	C	A	0.096	-0.115098	0.0247909	5.36199e-06	7314
Eubacterium_ruminantium_group	rs606117	9	2539358	G	A	0.3485	0.0833243	0.018056	4.81639e-06	7263
Eubacterium_ruminantium_group	rs57340348	6	130030114	C	T	0.2121	-0.0979429	0.0212166	4.93278e-06	7314
Eubacterium_ruminantium_group	rs2817174	1	3044181	T	C	0.399	-0.0734306	0.0163687	7.8696e-06	7710
Eubacterium_ruminantium_group	rs10923018	1	88523399	A	G	0.4899	0.0726438	0.0160924	6.79541e-06	7739
Eubacterium_ruminantium_group	rs11637981	15	61289622	T	G	0.4697	-0.073258	0.0160888	5.43671e-06	7718
Eubacterium_ruminantium_group	rs17519472	12	30360954	T	C	0.1818	0.107804	0.0233984	4.70356e-06	7710
Eubacterium_ruminantium_group	rs209813	6	11953633	A	G	0.1667	-0.103488	0.0236391	9.23146e-06	7264
Eubacterium_ventriosum_group	rs73615400	20	50140919	C	T	0.0455	-0.0956303	0.0193428	9.53613e-07	15146
Eubacterium_ventriosum_group	rs57199565	3	190223732	C	T	0.1818	0.0783394	0.0160257	7.97037e-07	14913
Eubacterium_ventriosum_group	rs11617697	13	98785900	G	A	0.0303	-0.143349	0.0286241	7.21757e-07	11497
Eubacterium_ventriosum_group	rs16884680	8	114445055	T	G	0.0859	-0.0906428	0.0191909	1.73969e-06	15289
Eubacterium_ventriosum_group	rs12964517	18	22460785	A	G	0.2879	0.0587198	0.0123453	2.07499e-06	15289
Eubacterium_ventriosum_group	rs876734	12	52423996	T	C	0.2879	-0.0618696	0.0132532	2.88908e-06	14913
Eubacterium_ventriosum_group	rs3809430	14	44975510	C	T	0.3838	-0.0548171	0.0118426	3.55317e-06	15287
Eubacterium_ventriosum_group	rs72783037	16	60348381	A	C	0.2121	0.0658926	0.0143747	6.54762e-06	15286
Eubacterium_ventriosum_group	rs73849225	4	126371814	C	T	0.0808	0.0975711	0.0224388	5.20909e-06	14573
Eubacterium_ventriosum_group	rs9316536	13	51938576	G	T	0.1263	-0.0817111	0.0183121	7.83519e-06	15289
Eubacterium_ventriosum_group	rs35179274	14	51960625	T	C	0.2727	-0.0627263	0.013786	5.75792e-06	15287
Eubacterium_ventriosum_group	rs78250280	1	147291928	A	G	0.1566	0.0749762	0.0164404	3.35791e-06	14835
Eubacterium_ventriosum_group	rs66746423	1	109398264	T	C	0.1162	0.0751501	0.0164978	6.11142e-06	14578
Eubacterium_ventriosum_group	rs6704822	2	203661779	G	A	0.1162	0.0739179	0.0166705	6.6223e-06	15289
Eubacterium_ventriosum_group	rs13082419	3	107736434	T	C	0.2071	-0.0715522	0.016137	9.55987e-06	14501
Eubacterium_xylanophilum_group	rs17830032	20	57995506	A	G	0.0505	-0.160597	0.0310515	2.38893e-07	9527
Eubacterium_xylanophilum_group	rs13239072	7	43566344	A	G	0.2828	0.0687427	0.0142728	1.81783e-06	13307
Eubacterium_xylanophilum_group	rs2012708	16	84790559	G	A	0.3232	0.0573202	0.0126905	6.5254e-06	13306
Eubacterium_xylanophilum_group	rs2213117	11	131009660	G	T	0.1263	0.0877797	0.0189012	4.21329e-06	12878
Eubacterium_xylanophilum_group	rs10140184	14	73181783	C	A	0.4747	0.0576795	0.012599	4.95862e-06	12930
Eubacterium_xylanophilum_group	rs10917203	1	22627266	C	A	0.3889	0.0612633	0.0130917	3.15155e-06	12930
Eubacterium_xylanophilum_group	rs112176119	16	73696771	T	C	0.0758	-0.113455	0.0245762	3.32766e-06	12199
Eubacterium_xylanophilum_group	rs1999224	9	130498120	T	G	0.0859	-0.0949051	0.0203503	3.75492e-06	13309
Eubacterium_xylanophilum_group	rs75586835	4	87891938	G	A	0.0556	-0.114498	0.0263455	9.38708e-06	12550
Eubacterium_xylanophilum_group	rs4654122	1	246780557	G	C	0.404	0.0553508	0.0123588	7.19609e-06	13309
Faecalibacterium	rs6910935	6	131587157	G	A	0.0455	0.134864	0.0277032	1.12633e-06	12640
Faecalibacterium	rs1271565	14	64044097	T	C	0.3131	-0.0576251	0.0119649	1.4634e-06	17638
Faecalibacterium	rs75499067	16	6099863	T	C	0.0455	0.227585	0.0465522	1.0145e-06	4526
Faecalibacterium	rs9536330	13	53567017	C	T	0.4141	-0.048317	0.010797	7.63989e-06	18082
Faecalibacterium	rs10927394	1	245267339	T	G	0.0152	-0.232262	0.0512364	5.81123e-06	3495
Faecalibacterium	rs114946999	2	37125235	T	C	0.1061	-0.0861565	0.01896	5.51681e-06	15673
Faecalibacterium	rs79656633	1	111036827	C	T	0.0455	0.145631	0.0323019	6.53094e-06	9080
Faecalibacterium	rs12753492	1	14201546	C	A	0.1919	0.0641305	0.0149933	1.89203e-05	17525
Faecalibacterium	rs2835874	21	39027901	C	T	0.0354	-0.0866356	0.0196496	1.03834e-05	17567
Faecalibacterium	rs11776390	8	38593645	C	T	0.101	-0.078354	0.017183	5.11638e-06	16718
Family_XIII_AD3011_group	rs9852893	3	3556826	G	C	0.2626	0.0657834	0.0129056	3.44589e-07	14184
Family_XIII_AD3011_group	rs62200412	20	4618639	T	C	0.1515	-0.0800851	0.0163834	1.01774e-06	13661
Family_XIII_AD3011_group	rs16840310	1	240694163	G	A	0.3131	-0.0608052	0.0122149	6.42604e-07	14201
Family_XIII_AD3011_group	rs16940167	15	58683697	T	C	0.1717	0.0732552	0.0159898	4.61942e-06	14201
Family_XIII_AD3011_group	rs17156849	7	28603985	A	G	0.0556	-0.112891	0.0245292	4.17849e-06	13352
Family_XIII_AD3011_group	rs62029761	16	16006242	G	A	0.0707	0.128753	0.0276002	3.08725e-06	9655
Family_XIII_AD3011_group	rs9276029	6	32695336	G	A	0.1869	-0.0811384	0.0185669	1.2421e-05	13566
Family_XIII_AD3011_group	rs12911842	15	40047706	T	A	0.101	-0.0811976	0.0183335	9.47101e-06	14125
Family_XIII_AD3011_group	rs149302	5	14159925	C	T	0.2222	-0.0645635	0.0143225	6.54904e-06	14192
Family_XIII_AD3011_group	rs12314465	12	18141658	G	A	0.0808	-0.0919724	0.0197199	3.10212e-06	13568
Family_XIII_AD3011_group	rs9837139	3	29811865	G	A	0.0758	0.10752	0.0240482	7.78423e-06	13527
Family_XIII_AD3011_group	rs739451	9	136678954	T	C	0.1869	0.0649589	0.0147534	1.06777e-05	14197
Family_XIII_AD3011_group	rs11126423	2	74195551	T	C	0.0859	0.0904399	0.0196301	4.08134e-06	13735
Family_XIII_UCG-001	rs112362903	17	33761027	G	A	0.0253	-0.149047	0.0333271	7.74037e-06	8579
Family_XIII_UCG-001	rs12049454	1	85228325	C	T	0.303	-0.0647298	0.0134065	1.37756e-06	12748
Family_XIII_UCG-001	rs1426266	3	188224096	C	T	0.2626	-0.0665521	0.0137151	1.21927e-06	12751
Family_XIII_UCG-001	rs3842897	1	183503664	A	G	0.0707	-0.112639	0.0242751	3.48209e-06	12407
Family_XIII_UCG-001	rs62414802	6	76598635	T	C	0.2879	-0.0611904	0.013457	5.43875e-06	12750
Family_XIII_UCG-001	rs7119679	11	94681786	A	G	0.1515	-0.0809085	0.0174782	3.67247e-06	12445
Family_XIII_UCG-001	rs76463770	3	45479090	G	A	0.0253	0.19313	0.0419866	4.22908e-06	5651
Family_XIII_UCG-001	rs8076666	17	78223817	G	A	0.1212	0.088655	0.0198094	7.62689e-06	12265
Flavonifractor	rs114873521	5	168218403	T	C	0.0707	-0.130067	0.0294087	9.74623e-06	9156
Flavonifractor	rs11811696	1	237351354	C	T	0.0707	-0.116063	0.0241012	1.46724e-06	10221
Flavonifractor	rs12030302	1	77887835	G	A	0.4899	-0.0692276	0.0137467	4.755e-07	10805
Flavonifractor	rs34066017	11	44849689	G	A	0.2576	0.0764294	0.0159789	1.7258e-06	10705
Flavonifractor	rs806808	10	32381186	C	T	0.4596	0.0667272	0.0136557	1.02706e-06	10801
Fusicatenibacter	rs10439674	21	42681392	G	A	0.2222	-0.0572129	0.0130007	1.0787e-05	17381
Fusicatenibacter	rs167879	20	55937366	T	C	0.2121	-0.0659543	0.0148763	9.27033e-06	16542
Fusicatenibacter	rs16866708	2	226631165	A	G	0.1263	-0.0703526	0.0155832	6.34228e-06	16626
Fusicatenibacter	rs1864685	17	70721782	C	A	0.4596	-0.0494799	0.0108105	4.71629e-06	17374
Fusicatenibacter	rs2025938	10	112177119	A	G	0.0758	-0.0967298	0.0205426	2.49239e-06	15626
Fusicatenibacter	rs206581	18	10370596	G	A	0.197	-0.0568339	0.0127894	8.83731e-06	17384
Fusicatenibacter	rs2132128	8	15360718	A	G	0.1364	-0.0771914	0.0160344	1.47867e-06	17370
Fusicatenibacter	rs3303	10	120447429	C	T	0.1061	-0.0953657	0.020407	2.9656e-06	16877
Fusicatenibacter	rs4378146	1	24927625	C	A	0.303	-0.0616691	0.0125259	8.5084e-07	17384
Fusicatenibacter	rs60254196	7	148856720	G	A	0.4899	-0.0492427	0.0109365	6.71255e-06	16978
Fusicatenibacter	rs62353480	5	29595000	G	A	0.1818	-0.0701397	0.0145589	1.45254e-06	16119
Fusicatenibacter	rs6515626	20	25257001	A	G	0.0303	0.141575	0.0313559	6.32857e-06	7796
Fusicatenibacter	rs704418	3	64252803	C	T	0.1717	0.0739124	0.0151073	9.95619e-07	16626
Fusicatenibacter	rs73103914	12	58658311	G	A	0.2576	-0.0597324	0.0134458	8.89326e-06	17384
Fusicatenibacter	rs792108	2	5532793	C	T	0.3333	-0.0508345	0.0113843	7.99538e-06	16978
Fusicatenibacter	rs8028026	15	88353215	G	A	0.101	-0.0792146	0.0180505	1.14133e-05	16522
Fusicatenibacter	rs8063430	16	73821805	C	T	0.0909	-0.104026	0.022217	2.83673e-06	15552
Fusicatenibacter	rs9905659	17	70697344	A	G	0.1768	-0.061617	0.0136576	6.43522e-06	17384
Gordonibacter	rs13412653	2	30158494	C	A	0.3535	0.107597	0.0239228	6.86928e-06	3723
Gordonibacter	rs16955299	17	52957210	A	G	0.0606	-0.196423	0.0433538	5.87889e-06	3572
Gordonibacter	rs322296	7	136937189	A	G	0.1111	0.17869	0.037722	2.16888e-06	3595
Gordonibacter	rs35042269	4	8142607	A	C	0.1869	-0.180293	0.0403296	7.80455e-06	3595
Gordonibacter	rs3765837	1	210628449	G	T	0.0707	-0.190729	0.0433608	1.08934e-05	3556
Gordonibacter	rs4596722	9	88787144	G	A	0.5	0.102908	0.0231571	8.83352e-06	3723
Gordonibacter	rs71545975	7	47144505	G	A	0.1162	-0.153972	0.0338918	5.54456e-06	3556
Gordonibacter	rs72714787	4	136768501	A	C	0.0657	0.181405	0.0377102	1.50553e-06	3723
Gordonibacter	rs72939513	1	83136096	G	A	0.0556	-0.21399	0.0490592	1.28958e-05	3435
Gordonibacter	rs7294633	12	29024534	T	C	0.3131	0.12867	0.0249946	2.63411e-07	3723
Gordonibacter	rs768830	7	18970607	A	G	0.1465	0.149852	0.0333315	6.93005e-06	3723
Haemophilus	rs10781340	9	78752170	A	G	0.1869	0.0948915	0.0203221	3.02108e-06	9037
Haemophilus	rs111582866	16	48742489	A	G	0.096	-0.124265	0.026016	1.78376e-06	8370
Haemophilus	rs35509	12	115493337	A	G	0.096	0.128249	0.0268779	1.82825e-06	8430
Haemophilus	rs4822728	22	26891808	C	T	0.4141	0.0705861	0.0151388	3.12228e-06	9119
Haemophilus	rs76022354	10	94306385	T	C	0.0505	0.244638	0.0505504	1.30183e-06	3618
Haemophilus	rs78909003	9	105650242	C	T	0.0707	-0.246256	0.0503924	1.02507e-06	3559
Haemophilus	rs9328464	6	8350917	C	T	0.4798	0.0723095	0.0148799	1.17668e-06	9119
Haemophilus	rs9382510	6	55448491	T	C	0.2222	-0.093521	0.0172649	6.06595e-08	9117
Haemophilus	rs9895850	17	64535013	C	T	0.0556	-0.192957	0.0416755	3.65699e-06	4592
Holdemanella	rs12513188	4	71000791	A	G	0.1616	0.0903906	0.0195276	3.67684e-06	7700
Holdemanella	rs17586763	13	50932063	C	T	0.0152	-0.227285	0.0510135	8.37434e-06	3817
Holdemanella	rs1926302	1	65153340	A	G	0.1313	-0.107972	0.0231421	3.07706e-06	7702
Holdemanella	rs34187114	8	138623633	A	C	0.1465	-0.104505	0.022601	3.76537e-06	7704
Holdemanella	rs35228298	3	85392882	A	G	0.2071	0.0934832	0.0202886	4.07197e-06	7456
Holdemanella	rs4541991	9	105004835	C	T	0.2778	-0.0927334	0.0194435	1.84788e-06	7657
Holdemanella	rs4802175	19	43848726	A	G	0.3434	0.0790155	0.0173394	5.18927e-06	7456
Holdemanella	rs607782	6	4148609	C	T	0.4192	-0.0854214	0.0172515	7.36312e-07	7456
Holdemanella	rs62113381	19	7668225	C	T	0.1818	-0.105447	0.0232029	5.50485e-06	7310
Holdemanella	rs73011279	19	15020095	C	T	0.2172	-0.0961669	0.0199336	1.40459e-06	7456
Holdemanella	rs75764681	10	4494630	C	T	0.0505	-0.283103	0.0598999	2.28688e-06	3003
Holdemania	rs10885477	10	115332413	C	T	0.0707	-0.135137	0.0301894	7.59521e-06	8690
Holdemania	rs111745969	15	93110222	G	A	0.0505	0.120677	0.0265781	5.61309e-06	8233
Holdemania	rs113593397	8	123973840	G	A	0.0657	-0.128935	0.0282526	5.02749e-06	8296
Holdemania	rs116500994	13	81685543	T	G	0.0404	-0.13755	0.0293386	2.75378e-06	8432
Holdemania	rs12701617	7	38292857	G	A	0.4394	-0.0660617	0.0149427	9.82408e-06	9106
Holdemania	rs1867876	11	18768068	C	T	0.3434	0.0842919	0.0162192	2.02478e-07	9109
Holdemania	rs4146507	5	106209093	T	C	0.2424	0.079488	0.0177002	7.0959e-06	9108
Holdemania	rs4636956	17	26792621	G	A	0.4747	-0.0665866	0.0149839	8.83555e-06	9103
Holdemania	rs73139538	7	63323145	A	G	0.0404	-0.148594	0.0327469	5.68881e-06	8095
Holdemania	rs77293403	5	77388406	G	A	0.0354	0.164556	0.0341775	1.47374e-06	7585
Holdemania	rs80149660	10	129908282	T	C	0.0808	-0.232987	0.0519183	7.2038e-06	3283
Holdemania	rs9500080	6	105737322	T	C	0.2323	0.0926764	0.0178886	2.20998e-07	9106
Holdemania	rs9529719	13	70856516	C	T	0.2929	0.074038	0.0160494	3.96668e-06	9107
Holdemania	rs967319	3	60615680	C	T	0.2576	0.0788638	0.0176744	8.11841e-06	9108
Howardella	rs10048062	15	98476920	T	C	0.096	-0.147352	0.0336531	1.19466e-05	3800
Howardella	rs12452946	17	17253288	G	A	0.4848	-0.105833	0.0228941	3.78728e-06	3800
Howardella	rs1484873	18	43206985	G	A	0.0657	-0.227831	0.046335	8.78627e-07	3608
Howardella	rs17167098	7	133154356	A	G	0.101	-0.169366	0.0352068	1.5048e-06	3586
Howardella	rs2154047	14	95452797	A	C	0.0505	-0.192557	0.0420093	4.56879e-06	3623
Howardella	rs36081916	7	93527414	C	T	0.1111	-0.18123	0.0402987	6.88676e-06	3216
Howardella	rs3791893	2	218819396	G	A	0.1162	0.147035	0.034023	1.54871e-05	3795
Howardella	rs609430	4	169178315	G	T	0.404	-0.112045	0.0239328	2.8455e-06	3798
Howardella	rs672217	18	60125134	A	G	0.0909	0.164146	0.0349993	2.73239e-06	3611
Hungatella	rs10044993	5	58424440	A	C	0.1364	0.139547	0.0316748	1.05483e-05	4209
Hungatella	rs13249325	8	14853525	G	T	0.3535	-0.100023	0.0225883	9.50826e-06	4209
Hungatella	rs17092615	14	95973619	A	G	0.1667	0.152235	0.0337867	6.61378e-06	4009
Hungatella	rs34471047	4	166078307	G	A	0.1111	-0.162871	0.03349	1.15459e-06	3950
Hungatella	rs72759041	15	89577376	T	G	0.2525	-0.126025	0.0282242	8.00184e-06	3910
Intestinibacter	rs10805326	4	14324623	A	G	0.2778	0.0775151	0.0139665	2.85533e-08	12303
Intestinibacter	rs11109097	12	97928437	T	C	0.2879	0.0624272	0.0138539	6.60283e-06	11886
Intestinibacter	rs118030283	16	5993076	A	G	0.0354	-0.151829	0.0324471	2.87892e-06	8830
Intestinibacter	rs12210583	6	170862029	G	T	0.0556	0.155074	0.0353007	1.11822e-05	7660
Intestinibacter	rs16938435	9	21502923	C	T	0.0758	-0.112189	0.0235439	1.88779e-06	12303
Intestinibacter	rs2098844	11	127703160	T	C	0.4596	-0.0575295	0.0128416	7.46613e-06	12291
Intestinibacter	rs2702387	4	179361262	G	A	0.3687	0.0608559	0.0132145	4.12028e-06	12291
Intestinibacter	rs4327025	15	92446683	A	G	0.1616	-0.0810346	0.0154397	1.53371e-07	12303
Intestinibacter	rs447950	5	148846426	G	A	0.3081	0.0628342	0.0136652	4.2635e-06	12303
Intestinibacter	rs478972	11	125663184	C	T	0.0505	-0.142681	0.0297116	1.56937e-06	10333
Intestinibacter	rs6062862	20	61325223	G	A	0.1263	0.0924508	0.0204658	6.26248e-06	12189
Intestinibacter	rs68093214	3	70657785	T	C	0.2222	0.0662258	0.0149877	9.93124e-06	11886
Intestinibacter	rs6875660	5	159686256	T	C	0.1263	0.0890455	0.0193905	4.38555e-06	12293
Intestinibacter	rs893394	2	20054971	A	G	0.4798	0.0583322	0.0130729	8.11772e-06	11886
Intestinibacter	rs9348442	6	10303945	T	C	0.0556	0.099082	0.0221625	7.79647e-06	12303
Intestinimonas	rs10262702	7	66890843	C	T	0.1414	0.0918017	0.0194885	2.4703e-06	11766
Intestinimonas	rs11258178	10	13124513	G	A	0.3636	0.0660742	0.0134139	8.40123e-07	11766
Intestinimonas	rs12226153	11	94364293	G	A	0.0354	-0.151142	0.0306922	8.45965e-07	9023
Intestinimonas	rs17067892	8	3763540	T	C	0.0606	0.107194	0.0250013	1.80678e-05	11544
Intestinimonas	rs1859797	7	22007303	A	G	0.4949	0.060368	0.0131793	4.63801e-06	11766
Intestinimonas	rs2276760	3	150620956	G	A	0.2374	-0.0685234	0.0152546	7.05606e-06	12081
Intestinimonas	rs2731794	5	17209391	T	C	0.0404	0.120632	0.0257529	2.81041e-06	11079
Intestinimonas	rs2930225	16	85327902	T	G	0.2828	0.0729524	0.0152948	1.84468e-06	12003
Intestinimonas	rs4113676	20	6218922	C	A	0.0758	-0.218507	0.0490152	8.27499e-06	3170
Intestinimonas	rs4784055	16	58818770	C	T	0.0606	-0.175324	0.038599	5.56738e-06	3193
Intestinimonas	rs6934519	6	67200802	T	C	0.2929	0.0692373	0.0151154	4.63659e-06	12089
Intestinimonas	rs716604	2	6514088	G	A	0.1566	0.0818068	0.0165992	8.29275e-07	12090
Intestinimonas	rs7170984	15	93819735	C	T	0.2828	-0.0658116	0.0140767	2.93664e-06	12090
Intestinimonas	rs72982915	2	140898088	T	C	0.0657	0.183158	0.0402743	5.42187e-06	5591
Intestinimonas	rs9823439	3	17187502	C	T	0.4697	-0.0581947	0.0131455	9.55616e-06	11766
Intestinimonas	rs62427239	7	1542452	T	C	0.0505	0.162658	0.0367647	7.62e-07	11766
Lachnoclostridium	rs1031599	3	66725825	T	G	0.0758	-0.078627	0.0175644	7.58796e-06	17398
Lachnoclostridium	rs12566975	1	185091351	C	T	0.4747	-0.0468097	0.0105787	9.64822e-06	17921
Lachnoclostridium	rs1528479	2	167244051	A	G	0.3737	-0.0497798	0.0111919	8.67398e-06	17477
Lachnoclostridium	rs1997204	12	102046595	C	T	0.0556	-0.108075	0.0242022	7.98841e-06	14138
Lachnoclostridium	rs2385421	18	19743455	G	A	0.1061	0.0746186	0.0180734	3.64917e-05	17903
Lachnoclostridium	rs3821998	4	38694566	A	C	0.0657	-0.0864066	0.0192519	7.18272e-06	17920
Lachnoclostridium	rs4738679	8	59370320	A	G	0.3434	-0.0520267	0.011404	5.06389e-06	17921
Lachnoclostridium	rs6112314	20	19300846	C	A	0.3687	-0.0561715	0.0108174	2.0728e-07	17842
Lachnoclostridium	rs615997	3	23037786	C	T	0.4394	0.0511752	0.0106491	1.54278e-06	17911
Lachnoclostridium	rs62285313	3	177470032	G	A	0.0707	0.0864203	0.0181565	1.93848e-06	16991
Lachnoclostridium	rs72829893	17	46694541	T	G	0.0354	0.117472	0.0268103	1.17805e-05	12404
Lachnoclostridium	rs78068103	17	13816159	G	A	0.0859	0.0886199	0.0194248	5.06188e-06	17477
Lachnoclostridium	rs789029	18	1053252	T	C	0.1717	-0.0641288	0.0137974	3.35345e-06	17922
Lachnospira	rs13157098	5	176802250	G	A	0.1667	-0.0768058	0.0155312	7.60423e-07	15947
Lachnospira	rs2520509	12	91006514	G	A	0.3939	0.0519063	0.011578	7.35335e-06	16500
Lachnospira	rs35418758	4	112011125	C	A	0.0859	0.0864686	0.0190315	5.53405e-06	16042
Lachnospira	rs4686798	3	186445436	C	T	0.3687	0.0531826	0.0113747	2.93239e-06	16497
Lachnospira	rs4923324	11	25962890	A	G	0.2677	-0.0617321	0.0133387	3.69108e-06	16490
Lachnospira	rs56791201	2	57701660	C	T	0.3939	0.051823	0.0110697	2.84743e-06	16486
Lachnospiraceae_FCS020_group	rs10030408	4	165795724	G	A	0.3939	0.0549224	0.0122608	7.4816e-06	13767
Lachnospiraceae_FCS020_group	rs10093861	8	121244406	A	G	0.4899	-0.0568869	0.0121152	2.65952e-06	13772
Lachnospiraceae_FCS020_group	rs1254846	10	44346094	A	G	0.0657	0.105963	0.0232501	5.17638e-06	13172
Lachnospiraceae_FCS020_group	rs1363769	19	17865305	C	T	0.0303	-0.200628	0.0449372	8.0204e-06	3555
Lachnospiraceae_FCS020_group	rs2322265	4	166588085	T	C	0.2525	-0.0666305	0.0141577	2.52224e-06	13772
Lachnospiraceae_FCS020_group	rs2862811	3	165996415	C	T	0.4747	0.0564927	0.0121736	3.47413e-06	13772
Lachnospiraceae_FCS020_group	rs35035870	11	3248876	C	T	0.0303	-0.190615	0.0414403	4.22979e-06	5642
Lachnospiraceae_FCS020_group	rs3999074	10	65563647	T	G	0.4596	-0.0550587	0.0121847	6.22265e-06	13772
Lachnospiraceae_FCS020_group	rs4452603	6	71966268	G	T	0.2677	0.0604208	0.0135965	8.83564e-06	13487
Lachnospiraceae_FCS020_group	rs7249113	19	2571232	A	G	0.2475	0.0679483	0.0133496	3.58218e-07	13534
Lachnospiraceae_FCS020_group	rs72793667	2	53946431	G	A	0.0859	-0.116881	0.0246589	2.13822e-06	12396
Lachnospiraceae_FCS020_group	rs9788306	13	40419314	T	C	0.3131	-0.062804	0.0130744	1.55857e-06	13772
Lachnospiraceae_UCG_010	rs10414815	19	42586245	C	T	0.0808	0.10453	0.0230253	5.63129e-06	11564
Lachnospiraceae_UCG_010	rs11192447	10	83848397	G	A	0.0707	0.126592	0.024345	1.99371e-07	12695
Lachnospiraceae_UCG_010	rs12346653	9	92267239	T	C	0.2677	0.0657686	0.0139569	2.44994e-06	12816
Lachnospiraceae_UCG_010	rs17730011	6	84772845	A	G	0.2121	-0.0702357	0.015706	7.75283e-06	13226
Lachnospiraceae_UCG_010	rs2833528	21	33193567	T	C	0.3434	-0.0562148	0.0127763	1.08286e-05	13233
Lachnospiraceae_UCG_010	rs336138	5	8146371	T	G	0.1667	0.0779543	0.0171865	5.73924e-06	13236
Lachnospiraceae_UCG_010	rs4576377	7	81410263	C	A	0.3535	-0.0572001	0.0127043	6.71839e-06	13225
Lachnospiraceae_UCG_010	rs72894957	2	185862591	A	G	0.0606	0.222263	0.0486425	4.8932e-06	4316
Lachnospiraceae_UCG_010	rs74315802	14	29872341	T	G	0.096	0.0867262	0.0183477	2.2807e-06	12715
Lachnospiraceae_UCG_010	rs9981767	21	44079875	C	A	0.2677	0.0655062	0.0131994	6.94804e-07	12816
Lachnospiraceae_NC2004_group	rs117467633	17	21157406	C	T	0.0657	-0.169687	0.0383169	9.48759e-06	5077
Lachnospiraceae_NC2004_group	rs12127733	1	234157721	A	G	0.1616	0.115182	0.0246006	2.8401e-06	6226
Lachnospiraceae_NC2004_group	rs12208226	6	22725908	A	C	0.0909	-0.154739	0.0340372	5.46303e-06	5620
Lachnospiraceae_NC2004_group	rs12863463	13	47512191	A	G	0.0758	-0.156365	0.0345372	5.97024e-06	5516
Lachnospiraceae_NC2004_group	rs17067076	18	58229086	A	G	0.0808	-0.154631	0.0352194	1.1308e-05	4449
Lachnospiraceae_NC2004_group	rs1928659	9	29334137	C	T	0.2576	0.102522	0.0226445	5.96997e-06	5516
Lachnospiraceae_NC2004_group	rs1929743	13	76829562	C	T	0.298	0.0837206	0.0190318	1.08763e-05	6330
Lachnospiraceae_NC2004_group	rs3756315	5	149544722	G	A	0.303	-0.0883469	0.0188397	2.73997e-06	6328
Lachnospiraceae_NC2004_group	rs6116753	20	5330700	A	G	0.2273	0.0994748	0.0209139	1.97085e-06	6278
Lachnospiraceae_UCG_001	rs12131224	1	166199362	T	C	0.1163	0.117095	0.02591	6.20381e-06	9676	rs115343703
Lachnospiraceae_UCG_001	rs2050911	1	82384407	A	G	0.3182	0.0751466	0.0153934	1.05157e-06	10148
Lachnospiraceae_UCG_001	rs2371284	12	56256262	C	T	0.2475	-0.0761893	0.0170127	7.521e-06	9961
Lachnospiraceae_UCG_001	rs437876	3	42568440	C	T	0.3586	0.0784637	0.0144768	5.96083e-08	10150
Lachnospiraceae_UCG_001	rs4981345	14	21455973	C	T	0.3889	-0.0681973	0.0149831	5.32387e-06	9961
Lachnospiraceae_UCG_001	rs573933	9	14477851	C	T	0.1162	-0.107898	0.0232346	3.41951e-06	10150
Lachnospiraceae_UCG_001	rs62496417	7	96965504	G	T	0.2727	-0.0748504	0.0165681	6.2499e-06	10150
Lachnospiraceae_UCG_001	rs7341608	8	56839500	C	T	0.1818	-0.0784757	0.0177648	9.9853e-06	9917
Lachnospiraceae_UCG_001	rs78848836	1	53773248	G	A	0.0354	-0.118868	0.0259753	4.73523e-06	9506
Lachnospiraceae_UCG_001	rs8052586	16	79087756	C	T	0.0404	0.176336	0.0395882	8.41782e-06	6004
Lachnospiraceae_UCG_001	rs8104225	19	13962924	G	A	0.1667	0.0892098	0.0197665	6.3861e-06	9908
Lachnospiraceae_UCG_001	rs9403580	6	145006780	T	C	0.1162	0.107801	0.0229777	2.71178e-06	10095
Lachnospiraceae_UCG_001	rs985416	3	148269083	T	C	0.202	0.0970258	0.0181807	9.46267e-08	9917
Lachnospiraceae_UCG_004	rs11128180	3	70592215	G	A	0.2172	0.0648288	0.0140126	3.71977e-06	14466
Lachnospiraceae_UCG_004	rs12072562	1	105287469	C	T	0.0657	0.133104	0.0303566	1.16158e-05	9176
Lachnospiraceae_UCG_004	rs12673420	7	71303007	A	G	0.3889	0.0554351	0.0118375	2.82709e-06	14463
Lachnospiraceae_UCG_004	rs12747809	1	240359089	A	G	0.3434	-0.062197	0.0125685	7.47276e-07	14464
Lachnospiraceae_UCG_004	rs12894272	14	40536481	G	A	0.2778	0.0579792	0.0125229	3.65922e-06	14463
Lachnospiraceae_UCG_004	rs233486	6	14817584	G	A	0.2071	-0.0799088	0.017766	6.86434e-06	13710
Lachnospiraceae_UCG_004	rs2444793	6	81318836	T	C	0.4343	-0.0542433	0.0118188	4.44098e-06	14463
Lachnospiraceae_UCG_004	rs2726805	4	183247601	G	A	0.404	0.0548397	0.0120844	5.67787e-06	14466
Lachnospiraceae_UCG_004	rs2882478	2	49904589	A	G	0.4242	-0.0577091	0.0118338	1.07923e-06	14466
Lachnospiraceae_UCG_004	rs35182105	12	24572337	G	A	0.0455	-0.109724	0.024221	5.89474e-06	13170
Lachnospiraceae_UCG_004	rs6656451	1	65990422	T	C	0.4646	-0.05436	0.011947	5.36207e-06	14458
Lachnospiraceae_UCG_004	rs7629954	3	154242406	G	A	0.0758	0.108441	0.023825	5.32492e-06	12568
Lachnospiraceae_UCG_008	rs10741777	11	19572557	C	T	0.2879	-0.0973842	0.0194791	5.75055e-07	7014
Lachnospiraceae_UCG_008	rs10793103	11	74391775	T	C	0.298	0.0974344	0.0181279	7.66571e-08	7014
Lachnospiraceae_UCG_008	rs10801803	1	90818872	A	G	0.0859	-0.117029	0.0243085	1.47689e-06	7017
Lachnospiraceae_UCG_008	rs13024781	2	168628871	C	T	0.4596	-0.0798769	0.0168846	2.23674e-06	7016
Lachnospiraceae_UCG_008	rs57091572	6	81214803	G	A	0.1616	-0.110443	0.0235801	2.81718e-06	6950
Lachnospiraceae_UCG_008	rs61944774	12	129539818	G	A	0.0455	0.179838	0.0393797	4.95304e-06	6000
Lachnospiraceae_UCG_008	rs62277846	2	228100140	T	C	0.2172	0.102292	0.0212319	1.45101e-06	7016
Lachnospiraceae_UCG_008	rs67078837	4	114220647	C	T	0.4596	-0.0845848	0.0170693	7.21866e-07	7016
Lachnospiraceae_UCG_008	rs75356640	15	31697284	A	G	0.0657	0.136523	0.0303128	6.67434e-06	6423
Lachnospiraceae_UCG_008	rs955844	16	84992314	C	A	0.1919	0.112064	0.0228369	9.24114e-07	6863
Lachnospiraceae_NK4A136_group	rs10952110	7	8497922	T	G	0.4697	0.0487709	0.0109614	8.6145e-06	16764
Lachnospiraceae_NK4A136_group	rs11263806	17	35240097	G	A	0.2576	-0.0524615	0.0116758	7.01658e-06	17236
Lachnospiraceae_NK4A136_group	rs12362320	11	3922055	C	G	0.3687	0.0573168	0.0115466	6.90765e-07	16764
Lachnospiraceae_NK4A136_group	rs12611395	19	21806125	G	A	0.0808	-0.0902532	0.0199652	6.16887e-06	16486
Lachnospiraceae_NK4A136_group	rs160061	5	6116659	G	A	0.4596	0.0513831	0.0108094	1.99873e-06	17234
Lachnospiraceae_NK4A136_group	rs28540839	8	84735080	C	A	0.4747	0.0508285	0.0110591	4.30521e-06	16764
Lachnospiraceae_NK4A136_group	rs2880566	17	30016653	C	T	0.2071	0.0599578	0.0134693	8.52904e-06	17232
Lachnospiraceae_NK4A136_group	rs4955932	3	55181375	C	T	0.3838	-0.0492283	0.0109388	6.78429e-06	17236
Lachnospiraceae_NK4A136_group	rs59805249	5	90289997	C	T	0.0556	0.0936162	0.0207982	6.75832e-06	15195
Lachnospiraceae_NK4A136_group	rs68104925	14	100177681	C	T	0.3838	-0.0549104	0.0115385	1.94667e-06	17227
Lachnospiraceae_NK4A136_group	rs7073658	10	62175024	G	T	0.404	-0.0499621	0.0109693	5.24525e-06	17236
Lachnospiraceae_NK4A136_group	rs7616165	3	190415145	T	G	0.0455	-0.230542	0.0483465	1.85566e-06	4094
Lachnospiraceae_NK4A136_group	rs76193507	3	161749981	G	A	0.0455	-0.22973	0.0499776	4.29305e-06	3578
Lachnospiraceae_NK4A136_group	rs7832116	8	4842929	G	A	0.1818	-0.0714756	0.0151703	2.45845e-06	17219
Lachnospiraceae_NK4A136_group	rs954878	1	54578401	G	A	0.4747	-0.0520656	0.0109082	1.81445e-06	17227
Lachnospiraceae_ND3007_group	rs9932954	16	1100633	G	A	0.4646	-0.0561864	0.0115984	1.2705e-06	15222
Lachnospiraceae_ND3007_group	rs72776675	10	14137663	C	T	0.197	-0.0647067	0.014797	1.22575e-05	15302
Lachnospiraceae_ND3007_group	rs2861203	3	172950553	A	G	0.3182	0.0572304	0.0127279	6.90943e-06	15305
Lactobacillus	rs12693845	2	199312684	T	C	0.3586	-0.0805447	0.0177429	5.63737e-06	6958
Lactobacillus	rs1530559	2	135755629	A	G	0.399	0.0804001	0.0178207	6.43403e-06	6655
Lactobacillus	rs16861661	1	18501459	A	G	0.0707	-0.183147	0.038148	1.57909e-06	5325
Lactobacillus	rs62314653	4	109896462	A	C	0.0606	0.187692	0.0394585	1.96787e-06	5944
Lactobacillus	rs7399658	13	23834968	A	G	0.2121	-0.107134	0.0221883	1.37638e-06	6613
Lactobacillus	rs768253	8	69010103	G	T	0.4293	-0.079195	0.0171791	4.02741e-06	6958
Lactobacillus	rs77478751	3	173151665	G	A	0.0354	-0.219886	0.0475759	3.80447e-06	3669
Lactobacillus	rs921925	19	6928017	C	A	0.2222	0.0985077	0.0203229	1.2526e-06	6952
Lactococcus	rs10417872	19	28767353	G	T	0.2879	0.118306	0.024522	1.40369e-06	4056
Lactococcus	rs123059	17	2699935	C	T	0.2727	-0.13671	0.0274694	6.46406e-07	3760
Lactococcus	rs12621813	2	31266049	A	G	0.298	0.108423	0.0239978	6.24202e-06	4057
Lactococcus	rs17168302	7	14650221	A	G	0.0505	0.191857	0.0424761	6.27775e-06	4023
Lactococcus	rs2293361	2	54114864	T	C	0.0556	-0.199221	0.0430969	3.78901e-06	3787
Lactococcus	rs4766997	12	113161438	T	C	0.3131	0.114599	0.023839	1.5305e-06	4053
Lactococcus	rs55910161	10	71518643	T	C	0.1465	0.146426	0.0307367	1.89905e-06	3836
Lactococcus	rs6674304	1	116887742	T	C	0.0808	0.200758	0.0442121	5.60458e-06	3869
Marvinbryantia	rs11620597	13	86079090	C	T	0.0707	0.119479	0.0271688	1.09418e-05	11031
Marvinbryantia	rs1187983	1	58441860	T	C	0.1667	-0.0935456	0.0193174	1.28187e-06	11896
Marvinbryantia	rs146541147	19	4542097	A	G	0.0808	0.118845	0.0268423	9.5314e-06	10778
Marvinbryantia	rs2724813	10	12516924	G	A	0.1768	-0.0840769	0.0167551	5.22133e-07	11610
Marvinbryantia	rs2842896	6	132881664	T	C	0.4242	-0.0649396	0.0131146	7.35736e-07	11709
Marvinbryantia	rs2863363	3	166039765	G	A	0.4293	0.0634861	0.0136323	3.20789e-06	11950
Marvinbryantia	rs3125832	1	211400180	C	A	0.2525	0.0679323	0.015012	6.0338e-06	11709
Marvinbryantia	rs61884471	11	45826561	A	G	0.101	0.124426	0.0248431	5.48608e-07	11559
Marvinbryantia	rs72948274	11	79518683	C	A	0.0606	-0.126354	0.0272212	3.45466e-06	11561
Marvinbryantia	rs8006832	14	21577837	T	G	0.1263	-0.0952415	0.0216699	1.10714e-05	11412
Methanobrevibacter	rs10202904	2	125440268	G	T	0.4798	-0.112811	0.0239106	2.38137e-06	3583
Methanobrevibacter	rs1334944	10	112266046	C	T	0.2778	0.115197	0.0255492	6.5194e-06	3586
Methanobrevibacter	rs4802933	19	52925820	G	A	0.1364	-0.135628	0.0308139	1.07486e-05	3586
Methanobrevibacter	rs6776814	3	15053083	C	T	0.1212	-0.188956	0.0419905	6.79621e-06	3283
Methanobrevibacter	rs73457410	13	41956181	G	A	0.0556	0.218128	0.044466	9.319e-07	3387
Methanobrevibacter	rs894996	4	104418307	A	C	0.0657	0.214213	0.0456045	2.63772e-06	3479
Odoribacter	rs10093869	8	1266824	G	A	0.3182	-0.0577795	0.0125389	4.06545e-06	14218
Odoribacter	rs10423795	19	49523088	T	C	0.3737	0.0550695	0.0121164	5.49268e-06	14135
Odoribacter	rs28417404	14	70944224	G	A	0.1667	-0.0726896	0.0161372	6.65362e-06	14698
Odoribacter	rs4793970	17	46763962	G	A	0.2828	-0.0576329	0.0129154	8.10701e-06	14687
Odoribacter	rs6856150	4	11907559	A	G	0.1111	0.0881922	0.0194146	5.55739e-06	14597
Odoribacter	rs74553962	8	69677480	G	T	0.0758	0.121449	0.0264106	4.25556e-06	11803
Odoribacter	rs77779484	12	67655943	A	G	0.0657	-0.133489	0.0268526	6.65433e-07	11935
Olsenella	rs1035588	2	150077190	G	A	0.4646	-0.108148	0.0236848	4.96765e-06	3739
Olsenella	rs17148768	10	10777085	A	G	0.202	0.140434	0.0295602	2.02624e-06	3648
Olsenella	rs2759329	1	231960352	A	G	0.3737	-0.111131	0.0237218	2.80272e-06	3739
Olsenella	rs35225860	1	247642270	G	A	0.0707	-0.223604	0.0482391	3.56391e-06	3630
Olsenella	rs61090148	4	174810498	G	A	0.4747	-0.104783	0.0231343	5.91708e-06	3739
Olsenella	rs62112538	19	4925018	T	C	0.0808	-0.19943	0.0407033	9.6024e-07	3630
Olsenella	rs72691585	9	21884425	A	C	0.0556	-0.249079	0.0520814	1.73137e-06	3078
Olsenella	rs7540303	1	179629191	T	C	0.4141	0.108044	0.023638	4.8592e-06	3739
Olsenella	rs8066522	17	59632873	A	G	0.3687	-0.106529	0.0240379	9.3493e-06	3739
Olsenella	rs9460691	6	10422207	A	C	0.1869	0.119966	0.0268645	7.98486e-06	3739
Oscillibacter	rs11627628	14	21479605	C	T	0.0556	0.143961	0.0290223	7.03676e-07	8486
Oscillibacter	rs11990279	8	11116314	C	T	0.2727	-0.0824934	0.0180457	4.84594e-06	8528
Oscillibacter	rs12649930	4	3656291	G	T	0.0707	0.121589	0.0259612	2.82042e-06	8794
Oscillibacter	rs133832	22	44834707	C	A	0.2879	-0.0795527	0.0162411	9.66963e-07	8926
Oscillibacter	rs16866406	2	179457147	G	A	0.1212	0.0988765	0.0208795	2.18441e-06	8930
Oscillibacter	rs16934185	9	1798324	G	A	0.0707	-0.129568	0.028157	4.19238e-06	8492
Oscillibacter	rs234108	1	184942671	G	A	0.5	0.0749553	0.0152632	9.06829e-07	8694
Oscillibacter	rs36095275	14	32270129	T	C	0.4293	-0.0752368	0.0156861	1.61545e-06	8694
Oscillibacter	rs4506202	8	21598077	G	A	0.4747	-0.0711323	0.0152261	2.98668e-06	8694
Oscillibacter	rs61883564	11	79013843	G	A	0.1414	-0.101351	0.0221016	4.52443e-06	8930
Oscillibacter	rs75453768	10	116469806	T	G	0.0758	0.12212	0.0268629	5.46642e-06	8256
Oscillibacter	rs761240	20	49507892	G	T	0.096	-0.17664	0.0388812	5.54437e-06	5185
Oscillibacter	rs9393920	6	28580593	G	A	0.4141	-0.0744662	0.0151081	8.26981e-07	8930
Oscillospira	rs12206468	6	18093691	A	G	0.0707	-0.133016	0.0269733	8.16503e-07	9554
Oscillospira	rs1954532	14	28151415	C	T	0.1717	-0.0826246	0.0175252	2.42157e-06	9841
Oscillospira	rs28889936	4	89483300	C	A	0.1061	0.114051	0.0252838	6.45768e-06	9758
Oscillospira	rs62422654	6	170474630	T	C	0.1364	0.0898456	0.0198088	5.74302e-06	9769
Oscillospira	rs72866977	6	56160483	C	A	0.0808	-0.130569	0.0281674	3.56138e-06	9098
Oscillospira	rs751183	1	76803093	C	T	0.2475	-0.0774322	0.0172216	6.91655e-06	9841
Oscillospira	rs8076323	17	14881860	G	A	0.2374	0.0715392	0.0156539	4.87572e-06	10193
Oxalobacter	rs10464997	8	20902693	A	G	0.1616	0.137691	0.0294804	3.00321e-06	4650
Oxalobacter	rs11108500	12	96819204	G	A	0.1061	-0.199099	0.0427327	3.17474e-06	4303
Oxalobacter	rs111966731	15	93941937	C	T	0.0657	0.213114	0.047162	6.21989e-06	3931
Oxalobacter	rs12002250	9	19682558	C	A	0.0253	0.217122	0.0466317	3.22242e-06	4297
Oxalobacter	rs1569853	6	38550301	C	T	0.1313	-0.138078	0.0296981	3.32953e-06	4492
Oxalobacter	rs36057338	4	189935314	T	G	0.1212	0.207847	0.0421439	8.14592e-07	4244
Oxalobacter	rs3862635	11	126582578	T	C	0.096	-0.172142	0.0394026	1.24933e-05	4469
Oxalobacter	rs4428215	3	171947435	A	G	0.2879	0.130293	0.0242237	7.50149e-08	4655
Oxalobacter	rs6000536	22	37421469	T	C	0.1818	-0.130992	0.0253804	2.45441e-07	4654
Oxalobacter	rs6993398	8	115560689	A	G	0.1515	0.127217	0.0278855	5.06369e-06	4656
Oxalobacter	rs736744	9	87514407	T	C	0.3636	0.117882	0.0211262	2.40671e-08	4655
Parabacteroides	rs115602804	3	191572365	A	G	0.0455	0.10308	0.0222736	3.69374e-06	16394
Parabacteroides	rs4236095	6	47368687	A	G	0.1414	0.0761961	0.0157042	1.2224e-06	16383
Parabacteroides	rs60884758	9	2217340	T	C	0.1717	-0.0702667	0.0142249	7.82429e-07	17293
Parabacteroides	rs6657302	1	85585609	C	T	0.0404	-0.10452	0.0225521	3.57656e-06	16552
Parabacteroides	rs7298818	12	56396953	T	C	0.096	0.0888832	0.0200902	9.67973e-06	16510
Paraprevotella	rs10842464	12	25249743	C	T	0.4747	-0.0758215	0.0172568	1.11426e-05	7178
Paraprevotella	rs145020347	11	114526679	G	A	0.1465	-0.12465	0.0262323	2.01643e-06	6859
Paraprevotella	rs17109926	12	71978728	G	A	0.2121	-0.0988335	0.0216172	4.83115e-06	7179
Paraprevotella	rs17785622	6	83459314	G	A	0.0404	0.248065	0.0524304	2.23056e-06	3288
Paraprevotella	rs2081023	5	174606261	G	A	0.1465	-0.122561	0.0236507	2.19387e-07	7178
Paraprevotella	rs3008582	1	195971173	C	T	0.1061	0.10572	0.0227246	3.2835e-06	7175
Paraprevotella	rs3801748	7	81759508	A	G	0.3485	0.0779721	0.0171691	5.58782e-06	7179
Paraprevotella	rs4756632	11	41079703	T	G	0.0909	-0.138905	0.0289897	1.65499e-06	7179
Paraprevotella	rs4767113	12	114131978	T	C	0.3182	0.0882466	0.018382	1.58097e-06	6900
Paraprevotella	rs58117850	3	149296419	A	C	0.096	-0.149982	0.0324013	3.67632e-06	6838
Paraprevotella	rs7240324	18	69623804	G	T	0.1919	-0.10229	0.0226948	6.56824e-06	6900
Paraprevotella	rs9602779	13	86162420	C	A	0.2323	-0.106692	0.0220263	1.27362e-06	7177
Paraprevotella	rs9900242	17	69135631	G	A	0.4242	-0.0852967	0.0175212	1.12615e-06	6900
Parasutterella	rs10899911	10	44293839	G	A	0.2475	-0.0717102	0.0148151	1.29625e-06	11386
Parasutterella	rs11715853	3	30163689	A	G	0.3384	-0.0662952	0.0146114	5.69995e-06	11386
Parasutterella	rs2090816	6	137615592	C	A	0.1263	0.0840967	0.0177315	2.10796e-06	11385
Parasutterella	rs35055552	8	114804024	C	T	0.0758	0.109554	0.0235433	3.26645e-06	9970
Parasutterella	rs55877868	17	14692867	C	A	0.1212	-0.104458	0.0228089	4.65668e-06	10588
Parasutterella	rs62273907	3	156550415	G	A	0.0556	0.229468	0.0502262	4.9077e-06	3691
Parasutterella	rs6809952	3	193896709	A	G	0.3081	-0.0684957	0.0150892	5.64143e-06	11077
Parasutterella	rs6828768	4	65556925	T	C	0.4899	0.0636852	0.0132645	1.57742e-06	11386
Parasutterella	rs7303158	12	5275540	T	C	0.4343	0.0646859	0.0134256	1.44928e-06	11386
Parasutterella	rs7311004	12	53260710	C	T	0.4091	-0.0617522	0.0136438	6.01066e-06	11384
Parasutterella	rs7572229	2	72235444	A	G	0.4646	0.066273	0.0132736	5.94953e-07	11383
Parasutterella	rs78383039	2	178954708	C	T	0.0455	-0.146315	0.0297119	8.46017e-07	9174
Parasutterella	rs8039785	15	67316307	G	T	0.4495	0.0618345	0.0133	3.33226e-06	11383
Parasutterella	rs823424	8	16674526	A	G	0.2121	-0.0713448	0.0156958	5.48139e-06	11386
Peptococcus	rs10031059	4	35358594	C	T	0.2071	-0.121167	0.0225844	8.09252e-08	5526
Peptococcus	rs11001948	10	78724969	A	C	0.0455	-0.191013	0.038102	5.35342e-07	5607
Peptococcus	rs12069354	1	216223782	T	C	0.0909	0.16763	0.03795	1.00026e-05	5352
Peptococcus	rs2054133	2	33691809	A	G	0.4747	0.0895433	0.0188332	1.98884e-06	5657
Peptococcus	rs36121075	20	43118017	G	A	0.1111	-0.14067	0.030628	4.37213e-06	5301
Peptococcus	rs413827	14	57985112	A	G	0.2127	0.110229	0.0237523	3.47093e-06	5482	rs77201782
Peptococcus	rs5770862	22	50973113	C	T	0.096	0.162018	0.0356813	5.60708e-06	5431
Peptococcus	rs62424012	6	99020209	A	G	0.1162	0.137164	0.0292136	2.66331e-06	5656
Peptococcus	rs7033353	9	104595848	G	T	0.3737	0.090152	0.018995	2.07388e-06	5657
Peptococcus	rs72850165	11	968356	C	T	0.0808	-0.134304	0.0300423	7.8039e-06	5627
Peptococcus	rs74592222	1	75971700	A	G	0.1111	0.137957	0.0302965	5.27445e-06	5329
Peptococcus	rs77681628	13	91182556	T	C	0.0758	0.200307	0.0387328	2.32198e-07	4842
Phascolarctobacterium	rs12618201	2	174436533	G	A	0.4141	0.0641657	0.0138202	3.4356e-06	11113
Phascolarctobacterium	rs1264476	8	102434276	G	T	0.1818	0.0767335	0.0166041	3.81255e-06	11104
Phascolarctobacterium	rs130483	22	47942612	G	A	0.3485	0.0655056	0.0143596	5.07144e-06	11096
Phascolarctobacterium	rs28525131	14	21358155	A	G	0.0859	-0.118657	0.0269048	1.03249e-05	10457
Phascolarctobacterium	rs56069061	3	168339417	A	G	0.096	-0.111306	0.0230694	1.4013e-06	11007
Phascolarctobacterium	rs56157888	4	183252836	C	A	0.1667	0.0954864	0.0193976	8.54111e-07	10031
Phascolarctobacterium	rs74540770	3	186553389	A	G	0.0303	-0.121014	0.0258621	2.87965e-06	9403
Phascolarctobacterium	rs75882962	12	53098742	C	T	0.1212	0.0968661	0.0190575	3.71851e-07	10710
Phascolarctobacterium	rs7982713	13	71376322	A	G	0.2071	0.0726922	0.0163201	8.42252e-06	10710
Prevotella_7	rs11035469	11	39809747	G	A	0.1768	-0.144165	0.0311897	3.79671e-06	3488
Prevotella_7	rs118038478	16	47237609	G	A	0.1061	0.205676	0.0468917	1.15358e-05	3295
Prevotella_7	rs12124567	1	3343802	G	A	0.2677	-0.121281	0.0275017	1.03394e-05	3283
Prevotella_7	rs12195431	6	91019654	C	T	0.096	0.196528	0.0442322	8.8674e-06	3489
Prevotella_7	rs2240542	2	242066314	T	C	0.2323	0.12085	0.0261776	3.902e-06	3489
Prevotella_7	rs2918132	10	133000320	T	C	0.3636	-0.114648	0.0254916	6.8756e-06	3318
Prevotella_7	rs385483	3	60476025	G	A	0.1717	0.137033	0.0291906	2.67332e-06	3318
Prevotella_7	rs57404562	2	12101762	A	C	0.1717	0.155486	0.0316057	8.67337e-07	3487
Prevotella_7	rs9426434	1	29736216	C	T	0.2576	-0.123657	0.0278514	9.00071e-06	3318
Prevotella_7	rs9608249	22	24613952	G	A	0.1616	-0.158213	0.0336317	2.54749e-06	3482
Prevotella_7	rs9959718	18	71442664	A	G	0.2677	0.133012	0.0275361	1.36222e-06	3489
Prevotella_9	rs111509883	19	639161	C	T	0.0404	0.171131	0.0347624	8.52865e-07	6960
Prevotella_9	rs11685699	2	11232685	T	C	0.0758	-0.141357	0.0295665	1.74423e-06	8342
Prevotella_9	rs117271932	22	44236460	G	A	0.0556	0.208089	0.0440393	2.30039e-06	4878
Prevotella_9	rs12648235	4	161115744	C	T	0.1414	0.0785902	0.0177676	9.72305e-06	10271
Prevotella_9	rs1304512	5	63736025	A	G	0.2121	0.0761593	0.0165885	4.40923e-06	9790
Prevotella_9	rs2104588	10	12497581	C	T	0.1465	0.105558	0.023773	8.98487e-06	9268
Prevotella_9	rs2495052	1	14161251	G	A	0.1515	0.0838978	0.0188523	8.57634e-06	9790
Prevotella_9	rs2683313	8	19115604	G	A	0.2929	-0.0724576	0.0151603	1.75788e-06	10260
Prevotella_9	rs4968431	17	59421778	T	G	0.3283	0.0640113	0.0144162	8.9865e-06	10271
Prevotella_9	rs7237249	18	71992502	T	C	0.1818	-0.0823764	0.0182126	6.09559e-06	10271
Prevotella_9	rs72815774	2	91954502	C	T	0.101	-0.176186	0.0393068	7.38334e-06	5728
Prevotella_9	rs746764	20	21470713	C	T	0.1566	-0.0915772	0.0193245	2.14862e-06	9385
Prevotella_9	rs7976209	12	1794470	C	T	0.1364	-0.0870786	0.0197951	1.08747e-05	10263
Prevotella_9	rs9428102	1	118852817	G	A	0.2222	-0.0778845	0.0176068	9.70957e-06	10264
Prevotella_9	rs9613013	22	26152738	A	G	0.1818	0.0917591	0.0202697	5.98505e-06	9790
Rikenellaceae_RC9_gut_group	rs12501673	4	163830516	G	A	0.3283	0.116395	0.0262253	9.06814e-06	3334
Rikenellaceae_RC9_gut_group	rs17032291	4	155865671	C	T	0.1566	-0.169579	0.0368251	4.12526e-06	3206
Rikenellaceae_RC9_gut_group	rs17582787	4	149562638	G	A	0.1061	-0.157739	0.0339924	3.47693e-06	3320
Rikenellaceae_RC9_gut_group	rs2074881	19	1970021	C	T	0.197	-0.142236	0.032391	1.12715e-05	3315
Rikenellaceae_RC9_gut_group	rs2900503	9	112657543	T	G	0.1566	-0.172329	0.0326671	1.32533e-07	3320
Rikenellaceae_RC9_gut_group	rs2998141	10	135010198	C	T	0.2525	-0.136346	0.0293073	3.28239e-06	3330
Rikenellaceae_RC9_gut_group	rs4270579	4	84698188	A	G	0.2323	-0.118021	0.0271041	1.33453e-05	3331
Rikenellaceae_RC9_gut_group	rs4717843	7	73334987	T	G	0.3586	-0.119376	0.0260548	4.61155e-06	3220
Rikenellaceae_RC9_gut_group	rs7712231	5	31406285	G	A	0.1263	0.156284	0.0350462	8.22024e-06	3334
Rikenellaceae_RC9_gut_group	rs80309088	6	165668732	A	G	0.1111	0.17405	0.0383423	5.64226e-06	3170
Rikenellaceae_RC9_gut_group	rs9887954	1	164800873	A	G	0.4141	-0.114849	0.0249013	3.98457e-06	3330
Romboutsia	rs10279978	7	5319387	G	A	0.2677	-0.0622202	0.0127675	1.09741e-06	14143
Romboutsia	rs11221428	11	99665050	C	T	0.1212	-0.0726779	0.0158263	4.38563e-06	14187
Romboutsia	rs16843578	1	171903885	T	C	0.0606	-0.0875276	0.0196779	8.6664e-06	14186
Romboutsia	rs28603357	7	106406824	C	T	0.0808	-0.214911	0.0474739	5.98477e-06	3693
Romboutsia	rs34302036	7	78136725	G	A	0.3889	0.0550261	0.0120835	5.26772e-06	14185
Romboutsia	rs61841503	10	17019559	A	G	0.1616	0.092888	0.0171454	6.03841e-08	13568
Romboutsia	rs62504452	7	145760298	G	A	0.1566	-0.0710048	0.0156654	5.8268e-06	14178
Romboutsia	rs7109293	11	133834657	G	A	0.1061	0.0919112	0.0205738	7.91829e-06	14141
Romboutsia	rs75200530	8	5088054	G	T	0.0303	-0.190644	0.0421065	5.96371e-06	5246
Romboutsia	rs75987356	2	16066705	A	G	0.0707	-0.129578	0.0280454	3.83186e-06	10466
Romboutsia	rs77702691	13	88725540	G	A	0.096	-0.094406	0.0208544	5.98552e-06	12487
Romboutsia	rs9389266	6	135411737	G	T	0.1818	0.0722815	0.0162353	8.50312e-06	14187
Romboutsia	rs9567264	13	32720756	T	C	0.2626	0.0580018	0.0127495	5.38118e-06	14180
Roseburia	rs12740451	1	95178974	C	T	0.1313	0.0697527	0.0153607	5.59944e-06	17837
Roseburia	rs147990086	1	145655256	G	A	0.2374	-0.0578936	0.01324	1.22758e-05	17840
Roseburia	rs16910295	11	12009569	C	T	0.0909	-0.0980434	0.020957	2.89237e-06	16648
Roseburia	rs2160994	12	50650057	C	T	0.4242	0.0550687	0.0112481	9.78986e-07	17444
Roseburia	rs2943022	5	89598914	C	T	0.3788	0.0493786	0.0106763	3.74513e-06	17854
Roseburia	rs302266	1	194183650	C	T	0.1212	-0.0777312	0.0172985	7.00572e-06	17056
Roseburia	rs329182	5	125076494	C	T	0.1313	0.0690327	0.0152884	6.32082e-06	17854
Roseburia	rs55858165	15	86512809	C	A	0.0859	0.179284	0.0404954	9.54304e-06	5447
Roseburia	rs57466170	15	37859065	T	C	0.0909	0.0741405	0.0171601	1.55663e-05	17333
Roseburia	rs6445851	3	57116228	A	G	0.4141	-0.0497336	0.0108158	4.26107e-06	17851
Roseburia	rs6930661	6	12774611	T	C	0.0404	-0.0961587	0.0204975	2.71544e-06	16945
Roseburia	rs75326254	6	166170836	T	C	0.0354	-0.104628	0.0230897	5.86046e-06	15893
Roseburia	rs78753150	5	144135655	C	A	0.0657	0.0968739	0.0214067	6.02803e-06	16303
Roseburia	rs9300744	13	103117486	T	C	0.2727	-0.0588452	0.0126228	3.13425e-06	17854
Ruminiclostridium_5	rs10827477	10	35262588	G	A	0.298	-0.0547387	0.0115163	2.00294e-06	17391
Ruminiclostridium_5	rs113753996	5	32477664	C	T	0.101	0.0820689	0.0174463	2.54991e-06	16680
Ruminiclostridium_5	rs1223978	13	108775162	C	T	0.4394	0.0484169	0.0108254	7.7304e-06	17381
Ruminiclostridium_5	rs1492620	6	50405920	C	T	0.0859	-0.0830505	0.0180073	3.98724e-06	17397
Ruminiclostridium_5	rs2482038	10	12835085	A	C	0.4343	0.0518991	0.0108777	1.83172e-06	17396
Ruminiclostridium_5	rs2791343	8	131316030	C	T	0.3131	0.051717	0.0113369	5.07074e-06	17392
Ruminiclostridium_5	rs2833828	21	33811886	A	G	0.4596	0.0489617	0.0108702	6.66208e-06	17397
Ruminiclostridium_5	rs4955951	3	55243531	G	A	0.1061	-0.0713749	0.0165826	1.67593e-05	17397
Ruminiclostridium_5	rs6121460	20	60293505	A	G	0.0657	0.0932955	0.0199206	2.82197e-06	17318
Ruminiclostridium_5	rs79968837	20	41177956	G	A	0.1061	-0.0950311	0.0193507	9.06234e-07	16602
Ruminiclostridium_5	rs8053158	16	86769909	G	A	0.101	-0.0740543	0.0159151	3.27004e-06	17397
Ruminiclostridium_6	rs71414120	14	56938952	G	T	0.0303	0.200894	0.0406434	7.699e-07	5567
Ruminiclostridium_6	rs61060922	16	72136154	G	T	0.0404	0.15913	0.0322283	7.91022e-07	8955
Ruminiclostridium_6	rs79968172	1	240503826	A	G	0.0657	0.11614	0.0243083	1.77252e-06	12802
Ruminiclostridium_6	rs11992182	8	79766499	C	A	0.2222	0.0625299	0.0137876	5.75375e-06	13381
Ruminiclostridium_6	rs12362316	11	40275998	G	A	0.1566	0.0743588	0.0154466	1.47993e-06	13381
Ruminiclostridium_6	rs72991535	18	76018244	G	T	0.0909	0.135604	0.0295174	4.34775e-06	9642
Ruminiclostridium_6	rs9555756	13	111703249	C	A	0.1364	-0.0804138	0.0176692	5.33725e-06	13369
Ruminiclostridium_6	rs792058	2	5548605	A	G	0.4343	0.0554234	0.0125423	9.91992e-06	12933
Ruminiclostridium_6	rs10829821	10	132651293	C	T	0.0859	-0.097606	0.0216072	6.26391e-06	12802
Ruminiclostridium_6	rs589368	11	86252317	A	G	0.0606	-0.146727	0.0330138	8.8139e-06	6880
Ruminiclostridium_6	rs67479537	19	10115515	C	T	0.0909	0.118994	0.026487	7.03758e-06	11613
Ruminiclostridium_6	rs116969552	10	128214403	G	A	0.0253	-0.166823	0.0376681	9.47796e-06	6824
Ruminiclostridium_6	rs2548459	19	49209339	T	C	0.4242	0.0554866	0.0122755	6.18033e-06	13377
Ruminiclostridium_6	rs56212330	7	101268877	G	A	0.3283	0.0587451	0.0132078	8.6771e-06	13378
Ruminiclostridium_6	rs35362464	4	36478011	A	C	0.1869	0.0720077	0.0165387	1.33737e-05	13308
Ruminiclostridium_9	rs12040548	1	247710285	T	G	0.2576	0.0570422	0.0122359	3.13347e-06	16721
Ruminiclostridium_9	rs6082461	20	2210530	C	A	0.1616	0.0586425	0.0131004	7.59162e-06	16650
Ruminiclostridium_9	rs918449	19	34371198	G	A	0.0758	-0.0950908	0.0197177	1.41687e-06	16725
Ruminiclostridium_9	rs74303178	8	14697544	C	T	0.3081	0.0532742	0.0119274	7.94909e-06	16706
Ruminiclostridium_9	rs9809789	3	29179983	T	C	0.1515	-0.0717454	0.0159673	7.01398e-06	16025
Ruminiclostridium_9	rs9522712	13	90441578	C	T	0.1869	0.0699728	0.0154939	6.29747e-06	16725
Ruminiclostridium_9	rs78191726	6	67655320	C	T	0.0808	0.0944998	0.0210206	6.93796e-06	16039
Ruminiclostridium_9	rs7137760	12	10702414	T	C	0.4848	0.050797	0.0112182	5.95234e-06	16722
Ruminococcaceae_NK4A214_group	rs11241747	5	123846318	T	C	0.3838	0.0533858	0.0120035	8.68605e-06	14822
Ruminococcaceae_NK4A214_group	rs11586410	1	157338888	A	G	0.1414	-0.0863422	0.0169937	3.7577e-07	14822
Ruminococcaceae_NK4A214_group	rs12642039	4	159932022	C	T	0.2828	-0.0553003	0.0119397	3.62826e-06	15276
Ruminococcaceae_NK4A214_group	rs12731	2	239087912	G	A	0.4192	-0.0527684	0.0115053	4.50892e-06	15288
Ruminococcaceae_NK4A214_group	rs13087692	3	84725039	G	T	0.2879	0.0574623	0.012594	5.05025e-06	15288
Ruminococcaceae_NK4A214_group	rs136761	22	49796014	A	G	0.3434	-0.0587521	0.0119155	8.19182e-07	14822
Ruminococcaceae_NK4A214_group	rs147475196	3	26509287	G	A	0.0505	-0.133769	0.0295196	5.85611e-06	9917
Ruminococcaceae_NK4A214_group	rs35559912	5	35288938	C	T	0.0556	-0.0925071	0.0203674	5.57434e-06	13976
Ruminococcaceae_NK4A214_group	rs4814689	20	18030357	T	C	0.0808	-0.1083	0.0230708	2.67585e-06	14009
Ruminococcaceae_NK4A214_group	rs5994253	22	17793012	G	A	0.1566	-0.0811302	0.0157621	2.6444e-07	15288
Ruminococcaceae_NK4A214_group	rs62027366	16	24073806	C	T	0.197	0.0615389	0.0137612	7.75199e-06	14822
Ruminococcaceae_NK4A214_group	rs6681678	1	100248591	T	C	0.0606	-0.100174	0.024	2.99404e-05	13031
Ruminococcaceae_NK4A214_group	rs7573569	2	141897042	C	T	0.0657	0.107739	0.0233638	4.00079e-06	14822
Ruminococcus_gauvreauii_group	rs10931481	2	191954852	A	G	0.303	0.0610096	0.0130484	3.38211e-06	13382
Ruminococcus_gauvreauii_group	rs12079579	1	161880482	G	A	0.0859	0.0955324	0.0213436	5.03725e-06	12986
Ruminococcus_gauvreauii_group	rs12539819	7	153487396	T	C	0.101	0.110654	0.0240684	4.49375e-06	11860
Ruminococcus_gauvreauii_group	rs11750752	5	112627773	A	T	0.1717	0.0709419	0.0156855	7.27559e-06	12834
Ruminococcus_gauvreauii_group	rs1391597	12	61119266	T	C	0.3889	0.0590284	0.0124874	1.85964e-06	13382
Ruminococcus_gauvreauii_group	rs2047242	10	29201860	G	A	0.3232	-0.067603	0.0133738	2.46372e-07	13369
Ruminococcus_gauvreauii_group	rs2166943	8	137090850	C	A	0.4242	0.0566974	0.0123497	5.27717e-06	13377
Ruminococcus_gauvreauii_group	rs289410	15	85563483	A	G	0.2525	-0.0654926	0.0139101	2.27464e-06	13380
Ruminococcus_gauvreauii_group	rs431418	5	166419552	G	A	0.1364	-0.094737	0.0210157	5.53667e-06	13289
Ruminococcus_gauvreauii_group	rs71386687	16	2767894	G	T	0.0859	0.121037	0.02386	2.90761e-07	11340
Ruminococcus_gauvreauii_group	rs73802842	4	18824860	A	C	0.1364	0.0736808	0.0169665	7.48026e-06	13382
Ruminococcus_gauvreauii_group	rs9870933	3	112372317	G	A	0.3384	0.0621643	0.0126072	8.4912e-07	13382
Ruminococcus_gnavus_group	rs11597105	10	6512581	G	A	0.1515	0.114673	0.0250653	6.94868e-06	6328
Ruminococcus_gnavus_group	rs11864644	16	433078	C	T	0.0707	-0.139804	0.0318253	5.0088e-06	6241
Ruminococcus_gnavus_group	rs12136548	1	115168097	T	C	0.298	0.0901946	0.0196476	3.09631e-06	6401
Ruminococcus_gnavus_group	rs12989336	2	36259341	A	G	0.3384	-0.0846861	0.0187936	7.11808e-06	6401
Ruminococcus_gnavus_group	rs13163520	5	18662686	A	G	0.1616	-0.127377	0.0233883	5.61015e-08	6326
Ruminococcus_gnavus_group	rs2909242	8	129224680	A	C	0.3434	-0.0909965	0.018351	7.40957e-07	6401
Ruminococcus_gnavus_group	rs3124783	9	135838591	G	A	0.1364	-0.11599	0.0249099	2.6652e-06	6401
Ruminococcus_gnavus_group	rs4388134	4	190110710	T	C	0.2222	-0.0904997	0.0203544	9.11637e-06	6399
Ruminococcus_gnavus_group	rs62167033	2	144700007	C	T	0.0758	0.185289	0.0396295	3.49529e-06	5194
Ruminococcus_gnavus_group	rs78399089	3	146290310	C	T	0.0707	0.144445	0.0326618	6.62998e-06	5944
Ruminococcus_gnavus_group	rs934940	2	122096018	C	A	0.1919	-0.105045	0.0229588	2.73705e-06	6309
Ruminococcus_torques_group	rs10904297	10	4639762	G	A	-0.167804	0.0389812	0.035	2.69e-06	3143
Ruminococcus_torques_group	rs10967781	9	27225258	A	C	0.2626	0.0507994	0.0113322	8.37e-06	17791
Ruminococcus_torques_group	rs12434631	14	26130404	G	A	0.1414	0.074697	0.0153401	2.77e-06	17353
Ruminococcus_torques_group	rs1475330	6	67262102	C	T	0.298	0.0523492	0.01182	8.13e-06	17353
Ruminococcus_torques_group	rs35866622	19	49218060	C	T	0.4747	-0.0612024	0.0109421	2.21e-08	17240
Ruminococcus_torques_group	rs4073731	11	132663147	C	T	0.1667	0.0651948	0.0142221	4.05e-06	17793
Ruminococcus_torques_group	rs77034621	8	76769843	G	T	0.0556	-0.151553	0.0335878	6.07e-06	8567
Ruminococcus_1	rs7117576	11	114023573	G	A	0.0707	0.0829505	0.0170891	1.21003e-06	16606
Ruminococcus_1	rs17781867	17	71256018	T	C	0.0707	0.0999271	0.0211728	2.36314e-06	14349
Ruminococcus_1	rs7583465	2	10533921	T	C	0.3687	0.0527654	0.0112619	2.7954e-06	16588
Ruminococcus_1	rs78613526	2	65925212	A	G	0.0455	0.167497	0.0367639	5.21354e-06	7266
Ruminococcus_1	rs78572139	5	15944587	A	G	0.0808	0.125038	0.0279411	7.63966e-06	11667
Ruminococcus_1	rs6493760	15	55439182	T	C	0.4141	0.0535262	0.0115885	3.85737e-06	16126
Ruminococcus_1	rs11783695	8	144596903	T	G	0.1717	-0.0734114	0.0161398	5.40376e-06	16606
Ruminococcus_1	rs3819978	1	241789757	T	C	0.0505	-0.11504	0.0260137	9.76645e-06	12769
Ruminococcus_1	rs6750529	2	182027603	T	C	0.2121	0.0569701	0.0127423	7.78761e-06	16607
Ruminococcus_1	rs6105066	20	13258628	C	T	0.2525	-0.0607052	0.013425	6.13145e-06	16049
Ruminococcus_2	rs78120384	3	106664363	G	A	0.0505	-0.192815	0.0392045	8.73449e-07	6082
Ruminococcus_2	rs7635831	3	173040924	A	G	0.2626	0.0618344	0.0129031	1.64957e-06	14924
Ruminococcus_2	rs2997412	13	62067781	G	A	0.3384	-0.0568439	0.0122325	3.36843e-06	15336
Ruminococcus_2	rs2368224	2	182656416	G	T	0.0404	0.199648	0.0438453	5.27729e-06	3026
Ruminococcus_2	rs4400279	7	16804578	G	A	0.3687	0.0546114	0.0120077	5.4155e-06	15333
Ruminococcus_2	rs58681734	9	137557890	G	A	0.1465	0.0723875	0.0160787	6.72933e-06	15338
Ruminococcus_2	rs1819812	7	151435722	T	G	0.1111	0.0842356	0.0184893	5.21611e-06	14868
Ruminococcus_2	rs12406309	1	108074445	C	A	0.1667	-0.063193	0.0142275	8.92953e-06	15339
Ruminococcus_2	rs2846589	18	862477	T	G	0.4646	0.0522093	0.0116382	7.25572e-06	14924
Ruminococcus_2	rs55707116	9	79919385	A	C	0.1263	0.0865521	0.0189141	4.73798e-06	15336
Ruminococcus_2	rs75140805	11	12148588	G	T	0.1061	0.0836825	0.0176445	2.10895e-06	14249
Ruminococcus_2	rs4799823	18	33456427	T	C	0.1162	0.0837001	0.0182263	4.38424e-06	14650
Ruminococcus_2	rs61791565	4	24655463	C	T	0.3283	-0.0523503	0.0117119	7.82762e-06	15319
Ruminococcus_2	rs7693984	4	4268322	A	G	0.0909	-0.102822	0.0235087	1.22111e-05	14154
Ruminococcaceae_UCG-014	rs115777838	5	26110626	C	T	0.0404	-0.18835	0.0386643	1.10806e-06	5674
Ruminococcaceae_UCG-014	rs72809222	2	57205854	C	T	0.2323	0.0671775	0.0139838	1.55563e-06	13922
Ruminococcaceae_UCG-014	rs12638134	3	101334609	G	T	0.3687	0.0582548	0.0119657	1.12466e-06	14403
Ruminococcaceae_UCG-014	rs56105232	9	14363769	A	G	0.0505	0.139276	0.0299132	3.22415e-06	9190
Ruminococcaceae_UCG-014	rs995642	2	134854659	T	C	0.3485	0.060048	0.0126417	2.0342e-06	14402
Ruminococcaceae_UCG-014	rs10941294	5	36435597	T	C	0.0657	-0.122057	0.0260017	2.67634e-06	12615
Ruminococcaceae_UCG-014	rs10495392	1	237422989	T	C	0.1111	-0.082486	0.0187194	1.05087e-05	13902
Ruminococcaceae_UCG-014	rs853612	10	119928413	G	A	0.3535	-0.0528257	0.0119367	9.62193e-06	14403
Ruminococcaceae_UCG-014	rs34402072	8	3636548	T	C	0.1515	-0.0688023	0.0156083	1.04299e-05	13863
Ruminococcaceae_UCG-014	rs10791168	11	131659000	G	A	0.1667	-0.0664624	0.0150069	9.47616e-06	14403
Ruminococcaceae_UCG-013	rs12781711	10	2219930	T	C	0.2929	-0.0656129	0.0117477	2.33443e-08	16772
Ruminococcaceae_UCG-013	rs12189346	5	141395140	A	G	0.202	0.0684961	0.014558	2.53818e-06	16470
Ruminococcaceae_UCG-013	rs75088940	12	30245557	C	T	0.0758	-0.0942968	0.0200713	2.62588e-06	15638
Ruminococcaceae_UCG-013	rs16918863	10	19780463	C	A	0.0455	0.111491	0.0240157	3.44333e-06	12643
Ruminococcaceae_UCG-013	rs76973485	3	9534657	T	G	0.0303	0.194976	0.0418213	3.12983e-06	5299
Ruminococcaceae_UCG-013	rs12485353	3	197049996	A	G	0.2273	-0.0607903	0.0130847	3.38589e-06	16771
Ruminococcaceae_UCG-013	rs11581881	1	9361576	T	C	0.1717	0.0661211	0.0144736	4.91517e-06	15730
Ruminococcaceae_UCG-013	rs2730183	8	40311885	A	G	0.4394	-0.0488692	0.0109907	8.73243e-06	16772
Ruminococcaceae_UCG-013	rs9313055	5	3628882	C	T	0.0657	0.105087	0.023446	7.39141e-06	15764
Ruminococcaceae_UCG-013	rs12336782	9	13609119	C	T	0.0909	-0.0856047	0.0189311	6.12841e-06	16772
Ruminococcaceae_UCG-013	rs4385846	10	115650278	T	G	0.2576	0.0598404	0.0131807	5.62514e-06	16772
Ruminococcaceae_UCG-011	rs1416041	6	105073676	C	A	0.1111	-0.182339	0.0339898	8.11625e-08	3632
Ruminococcaceae_UCG-011	rs12724320	1	179370499	T	C	0.2879	-0.120881	0.0249229	1.23349e-06	3632
Ruminococcaceae_UCG-011	rs79113084	12	29634919	T	C	0.1818	-0.152166	0.0317519	1.6486e-06	3610
Ruminococcaceae_UCG-011	rs9729514	1	219901055	G	A	0.0859	0.184934	0.0394616	2.78035e-06	3632
Ruminococcaceae_UCG-011	rs2729556	7	111763988	T	C	0.4747	-0.109097	0.0233699	3.03744e-06	3632
Ruminococcaceae_UCG-011	rs10274562	7	11222521	T	C	0.3131	0.110917	0.0244556	5.74773e-06	3632
Ruminococcaceae_UCG-011	rs4490371	3	76205107	C	T	0.3838	-0.111816	0.0248963	7.07937e-06	3610
Ruminococcaceae_UCG-011	rs12636310	3	185469491	A	G	0.2172	0.132725	0.0282037	2.52669e-06	3632
Ruminococcaceae_UCG-010	rs682403	9	135968557	G	A	0.4596	-0.0588161	0.0124671	2.38537e-06	12864
Ruminococcaceae_UCG-010	rs6958419	7	16349864	T	C	0.4848	-0.0585718	0.0124994	2.78623e-06	12870
Ruminococcaceae_UCG-010	rs2820282	6	104728618	C	A	0.4747	-0.0592304	0.0125917	2.55208e-06	12865
Ruminococcaceae_UCG-010	rs12597105	16	5233941	A	G	0.2677	0.0670855	0.0144415	3.39533e-06	12415
Ruminococcaceae_UCG-010	rs73218807	4	31057482	A	G	0.0455	-0.166211	0.0367938	6.26179e-06	6714
Ruminococcaceae_UCG-010	rs7441445	4	40707798	T	C	0.4141	-0.05695	0.0126502	6.73514e-06	12852
Ruminococcaceae_UCG-009	rs1550196	17	32786955	A	G	0.0909	0.130842	0.0262478	6.20071e-07	7389
Ruminococcaceae_UCG-009	rs4708333	6	78106701	G	T	0.3283	-0.084033	0.0174757	1.52021e-06	7511
Ruminococcaceae_UCG-009	rs4079028	1	202299085	T	C	0.1869	0.0915623	0.019936	4.37329e-06	7480
Ruminococcaceae_UCG-009	rs2058609	12	12970792	G	A	0.3131	0.0816464	0.017472	2.9684e-06	7510
Ruminococcaceae_UCG-009	rs12508214	4	7426937	T	C	0.3939	-0.0774649	0.0168937	4.53053e-06	7511
Ruminococcaceae_UCG-009	rs9558661	13	106650093	C	T	0.202	-0.0897823	0.0200739	7.72759e-06	7480
Ruminococcaceae_UCG-009	rs758191	16	1979831	G	T	0.0707	0.17702	0.0375113	2.36893e-06	5829
Ruminococcaceae_UCG-009	rs2192926	2	75512668	G	A	0.2172	-0.089048	0.0192989	3.94707e-06	7511
Ruminococcaceae_UCG-009	rs138460696	2	66396776	G	A	0.1414	0.139274	0.0315794	1.03235e-05	6865
Ruminococcaceae_UCG-009	rs6952765	7	32001710	A	G	0.4545	0.0732099	0.0166777	1.13512e-05	7511
Ruminococcaceae_UCG-009	rs78410648	19	52399401	G	A	0.1061	0.120989	0.0277317	1.28384e-05	7510
Ruminococcaceae_UCG-005	rs10950694	7	18026604	C	T	0.4242	0.0577628	0.011412	4.15792e-07	15821
Ruminococcaceae_UCG-005	rs34781347	20	16312851	A	G	0.0657	0.188685	0.0386484	1.04967e-06	6061
Ruminococcaceae_UCG-005	rs12288512	11	27747671	G	A	0.1919	0.066635	0.0144356	3.91146e-06	15473
Ruminococcaceae_UCG-005	rs114279581	2	198122357	G	A	0.0404	-0.146604	0.0316034	3.50318e-06	8465
Ruminococcaceae_UCG-005	rs12604884	18	22573834	T	G	0.1919	0.0675317	0.0143745	2.62705e-06	16099
Ruminococcaceae_UCG-005	rs7555878	1	187906034	G	A	0.2121	0.0586677	0.0125277	2.82668e-06	16100
Ruminococcaceae_UCG-005	rs10873449	14	94630731	C	T	0.1919	0.0654843	0.0143973	5.40658e-06	16098
Ruminococcaceae_UCG-005	rs2893871	10	62662781	A	G	0.1919	-0.073644	0.015548	2.17375e-06	16103
Ruminococcaceae_UCG-005	rs72776570	10	4240906	A	C	0.0758	0.087067	0.0197179	1.00715e-05	15376
Ruminococcaceae_UCG-005	rs898577	15	68705697	C	T	0.0354	-0.123012	0.0286671	1.77819e-05	9991
Ruminococcaceae_UCG-005	rs7449320	5	154003091	A	C	0.2121	0.0599163	0.0130836	4.66118e-06	16095
Ruminococcaceae_UCG-005	rs10937802	4	7302344	A	G	0.096	0.0755811	0.0168226	7.02843e-06	15821
Ruminococcaceae_UCG-005	rs7586445	2	239509030	A	G	0.1313	0.0782349	0.0176458	9.26563e-06	15099
Ruminococcaceae_UCG-005	rs55793120	12	47384118	C	T	0.0556	0.121548	0.0279546	1.3736e-05	11224
Ruminococcaceae_UCG-004	rs6769553	3	54427795	G	A	0.3081	0.0849743	0.0157451	6.78081e-08	9501
Ruminococcaceae_UCG-004	rs12125734	1	103732214	T	G	0.0909	0.133972	0.0257417	1.94552e-07	8938
Ruminococcaceae_UCG-004	rs516741	3	169966100	G	T	0.2677	-0.0755412	0.0161951	3.09463e-06	9502
Ruminococcaceae_UCG-004	rs2248146	7	24791998	C	T	0.3081	0.0689452	0.0153649	7.21719e-06	9502
Ruminococcaceae_UCG-004	rs10976229	9	7317307	G	T	0.1616	0.095976	0.0214554	7.70281e-06	9116
Ruminococcaceae_UCG-004	rs7569771	2	239846337	G	A	0.1768	-0.075914	0.0170308	8.29394e-06	9502
Ruminococcaceae_UCG-004	rs872501	8	139253064	A	G	0.1616	0.116125	0.025946	7.61866e-06	8473
Ruminococcaceae_UCG-004	rs550351	1	18676399	C	A	0.4949	0.078587	0.018003	1.27002e-05	9498
Ruminococcaceae_UCG-004	rs3800178	6	2196234	T	C	0.1919	-0.0804407	0.0177915	6.146e-06	9502
Ruminococcaceae_UCG-004	rs11961899	6	132887921	A	G	0.3283	-0.0707825	0.0161381	1.15433e-05	9501
Ruminococcaceae_UCG-004	rs9818949	3	197683751	T	G	0.1869	0.0859927	0.0188671	5.16924e-06	9116
Ruminococcaceae_UCG-003	rs73341548	7	51541038	G	T	0.0354	-0.170045	0.0318674	9.50033e-08	6744
Ruminococcaceae_UCG-003	rs6759615	2	205238716	G	A	0.0859	0.102523	0.0200204	3.04048e-07	14410
Ruminococcaceae_UCG-003	rs646327	19	49209851	A	G	0.4242	0.0586696	0.0118369	7.17811e-07	14406
Ruminococcaceae_UCG-003	rs11243416	9	134416970	C	T	0.1465	-0.0925653	0.0191203	1.29057e-06	14004
Ruminococcaceae_UCG-003	rs16959793	15	35071718	C	A	0.2879	-0.062527	0.0131259	1.90122e-06	14412
Ruminococcaceae_UCG-003	rs11831525	12	75498837	C	A	0.1768	0.071227	0.0151814	2.70917e-06	14397
Ruminococcaceae_UCG-003	rs4452755	8	82026852	C	A	0.2879	-0.0634463	0.0134741	2.49218e-06	14406
Ruminococcaceae_UCG-003	rs10490280	2	37905976	T	C	0.2374	-0.0672094	0.0143309	2.7346e-06	14004
Ruminococcaceae_UCG-003	rs4532474	6	105781538	A	G	0.1364	0.0769231	0.017045	6.39313e-06	14412
Ruminococcaceae_UCG-003	rs2523124	7	97348436	C	T	0.3737	-0.0546625	0.0120823	6.06349e-06	14409
Ruminococcaceae_UCG-003	rs3013089	1	13794594	A	G	0.4091	-0.0551473	0.0120346	4.59671e-06	14408
Ruminococcaceae_UCG-003	rs78720113	3	41982393	G	A	0.0556	-0.115348	0.0249601	3.81309e-06	13078
Ruminococcaceae_UCG-002	rs77564310	15	80713184	C	A	0.1919	-0.0713093	0.0140855	4.13595e-07	17000
Ruminococcaceae_UCG-002	rs55793120	12	47384118	C	T	0.0556	0.137396	0.027414	5.3895e-07	11669
Ruminococcaceae_UCG-002	rs10927423	1	14732458	A	C	0.1768	-0.0713617	0.0147712	1.35759e-06	17096
Ruminococcaceae_UCG-002	rs116974815	11	111712942	A	C	0.0354	-0.189731	0.0396566	1.71555e-06	5819
Ruminococcaceae_UCG-002	rs7155595	14	77502546	A	C	0.3434	0.0569929	0.0116986	1.1061e-06	17084
Ruminococcaceae_UCG-002	rs7120052	11	86335459	C	A	0.1515	0.0624796	0.0135523	4.02178e-06	17097
Ruminococcaceae_UCG-002	rs10916131	1	227563126	T	C	0.0808	-0.069333	0.0146753	2.30725e-06	17097
Ruminococcaceae_UCG-002	rs79016051	1	238938497	T	C	0.0707	-0.0887747	0.0189424	2.77843e-06	16937
Ruminococcaceae_UCG-002	rs12463378	19	54475808	G	A	0.3838	-0.0522061	0.0112086	3.19825e-06	16994
Ruminococcaceae_UCG-002	rs62374283	5	123818057	C	T	0.2576	-0.0581341	0.0120654	1.44836e-06	17094
Ruminococcaceae_UCG-002	rs15256	10	73820548	T	C	0.1162	0.0732376	0.016834	1.3578e-05	17095
Ruminococcaceae_UCG-002	rs882348	4	23325040	G	A	0.101	-0.0799946	0.0178618	7.51595e-06	17097
Ruminococcaceae_UCG-002	rs6793778	3	24045453	T	C	0.303	-0.0558706	0.0125258	8.17909e-06	17094
Ruminococcaceae_UCG-002	rs10964441	9	20131746	A	G	0.0404	-0.14906	0.034486	1.54385e-05	5346
Ruminococcaceae_UCG-002	rs11607472	11	43344751	G	A	0.1414	-0.0780229	0.0176325	9.64636e-06	16282
Ruminococcaceae_UCG-002	rs7249614	19	43637890	G	A	0.3889	-0.0492778	0.0110807	8.7003e-06	16651
Ruminococcaceae_UCG-002	rs76847269	5	141014951	G	A	0.0354	0.163508	0.0356151	4.41175e-06	7654
Ruminococcaceae_UCG-002	rs6542556	2	120757853	G	A	0.3081	0.050974	0.011406	7.85699e-06	17094
Ruminococcaceae_UCG-002	rs57079348	13	87920450	G	T	0.1061	-0.076573	0.0172819	9.38819e-06	16372
Ruminococcaceae_UCG-002	rs113147300	9	114066670	G	A	0.1212	-0.075842	0.0164562	4.05166e-06	16370
Sellimonas	rs113379006	3	42008186	C	T	0.197	-0.162759	0.0357025	5.14587e-06	3154
Sellimonas	rs13417181	2	174308394	C	T	0.2626	0.166509	0.0337521	8.08531e-07	3047
Sellimonas	rs2016057	15	52105282	C	A	0.3939	-0.125878	0.0256153	8.91684e-07	3154
Sellimonas	rs2187447	11	79332972	C	A	0.0657	0.243457	0.0527695	3.9577e-06	3028
Sellimonas	rs2371572	2	213214174	C	A	0.4848	0.127349	0.0250862	3.84559e-07	3154
Sellimonas	rs41816	7	106250164	G	A	0.202	0.132201	0.0291087	5.58194e-06	3154
Sellimonas	rs4600608	2	180278564	G	A	0.2071	-0.137152	0.0301702	5.46909e-06	3095
Sellimonas	rs553697	6	93730393	C	T	0.2121	-0.153767	0.0339099	5.7717e-06	3047
Sellimonas	rs56203279	7	111501524	C	T	0.4343	-0.124045	0.0269115	4.03894e-06	3154
Senegalimassilia	rs10036909	5	127861692	T	C	0.0606	0.185519	0.0400881	3.69584e-06	4996
Senegalimassilia	rs10221578	2	220833222	A	G	0.3788	0.0775955	0.0171053	5.72416e-06	6923
Senegalimassilia	rs11787826	9	34332382	A	C	0.4798	0.081327	0.0171154	2.0173e-06	6923
Senegalimassilia	rs1990708	2	206654123	C	A	0.1263	-0.109619	0.0247785	9.69028e-06	6923
Senegalimassilia	rs2017373	14	34431996	T	C	0.3586	0.0782258	0.0176841	9.71087e-06	6923
Senegalimassilia	rs7225245	17	48379615	A	G	0.4242	0.079173	0.0170421	3.38875e-06	6923
Slackia	rs10409783	19	4555786	G	A	0.2879	0.0950828	0.0211239	6.75748e-06	5941
Slackia	rs12440440	15	34041896	G	A	0.2929	0.0901934	0.0190582	2.2176e-06	6063
Slackia	rs16894137	8	96946291	T	C	0.1414	-0.122792	0.0263047	3.04039e-06	6063
Slackia	rs35156985	7	99451715	C	T	0.0657	-0.155709	0.0348085	7.702e-06	5965
Slackia	rs4492265	7	13523683	G	A	0.3283	-0.0905757	0.0191658	2.29108e-06	6063
Slackia	rs8901	17	74267010	T	C	0.3586	0.0934594	0.0186813	5.64943e-07	6063
Streptococcus	rs10028567	4	53657577	T	C	0.0909	-0.0921167	0.0191881	1.58101e-06	16311
Streptococcus	rs10448310	9	93556174	G	A	0.4697	-0.0517935	0.0111324	3.27908e-06	16384
Streptococcus	rs11110281	12	100584014	C	T	0.0859	-0.137519	0.0227398	1.47116e-09	15120
Streptococcus	rs11720390	3	94103591	A	G	0.0657	0.107024	0.0228121	2.71167e-06	15220
Streptococcus	rs17708276	8	10199548	G	A	0.1566	-0.0793955	0.0170628	3.26905e-06	16278
Streptococcus	rs1918540	11	131649446	A	G	0.2525	0.059639	0.0128148	3.25691e-06	16373
Streptococcus	rs2370083	14	97526750	T	G	0.1162	-0.0816836	0.0185851	1.10715e-05	16277
Streptococcus	rs60486012	4	37466353	A	G	0.0606	-0.0907548	0.0199729	5.5224e-06	15940
Streptococcus	rs6806351	3	132058723	C	T	0.2222	-0.0633829	0.0136647	3.51076e-06	15973
Streptococcus	rs71481756	10	8102404	G	T	0.1364	0.0931048	0.0207949	7.55982e-06	14526
Streptococcus	rs7916711	10	28588269	G	A	0.0253	0.102891	0.0217362	2.20555e-06	15294
Streptococcus	rs957755	7	46778653	G	T	0.1768	-0.0697379	0.0143725	1.22112e-06	16387
Streptococcus	rs9895557	17	61363540	C	T	0.4242	-0.0514931	0.0112021	4.29183e-06	16387
Subdoligranulum	rs10065321	5	141857415	C	T	0.3636	-0.0512828	0.0108105	2.09763e-06	17589
Subdoligranulum	rs10497836	2	200288718	T	C	0.3182	-0.0524065	0.0118697	1.00946e-05	17579
Subdoligranulum	rs1667315	2	232408743	A	G	0.4242	0.0485017	0.0107452	6.36767e-06	17586
Subdoligranulum	rs2114677	10	125472937	T	C	0.0606	-0.104176	0.0230829	6.38737e-06	15566
Subdoligranulum	rs2171249	6	153694029	T	C	0.101	0.106744	0.0233213	4.7147e-06	14679
Subdoligranulum	rs35940633	14	86933898	A	G	0.4293	-0.0511008	0.011001	3.39919e-06	17582
Subdoligranulum	rs3761728	4	48990885	G	T	0.2626	-0.0543458	0.0118866	4.8305e-06	17570
Subdoligranulum	rs4347804	2	218215847	G	A	0.0354	0.166063	0.0357483	3.39515e-06	4312
Subdoligranulum	rs6555306	5	4671383	C	T	0.1212	-0.0740777	0.0155463	1.88877e-06	17591
Subdoligranulum	rs75158211	19	29644694	C	T	0.101	-0.072343	0.015933	5.61368e-06	17165
Subdoligranulum	rs76528319	5	117799448	T	G	0.0505	-0.143279	0.0310662	3.98742e-06	8468
Sutterella	rs1145877	6	82386821	G	A	0.1566	-0.073548	0.0162413	5.94186e-06	13251
Sutterella	rs11591622	10	102520687	G	T	0.2475	-0.0688382	0.0151375	5.42792e-06	12604
Sutterella	rs13173038	5	58499183	G	A	0.2071	-0.0718076	0.0151627	2.18189e-06	13245
Sutterella	rs143438747	1	63278549	C	T	0.0657	-0.145793	0.0306867	2.02408e-06	9368
Sutterella	rs2050185	6	147936781	A	G	0.3838	0.0575138	0.0128766	7.94997e-06	13243
Sutterella	rs2321387	13	58689340	A	G	0.4545	-0.0592876	0.0124509	1.91964e-06	13252
Sutterella	rs2613606	7	111285025	T	C	0.4394	-0.0556794	0.0124117	7.25651e-06	13249
Sutterella	rs607327	11	111695709	T	C	0.4141	0.0578334	0.0129053	7.41629e-06	13251
Sutterella	rs62501473	7	150126751	A	G	0.2727	0.0694233	0.0149416	3.37955e-06	12762
Sutterella	rs7499539	16	85038065	G	A	0.3182	0.0617478	0.0130998	2.43342e-06	13254
Sutterella	rs7638039	3	70588939	C	T	0.2273	0.0645624	0.0143887	7.22214e-06	13236
Sutterella	rs9350083	6	18583878	G	T	0.2929	-0.0593069	0.0133929	9.50145e-06	13254
Terrisporobacter	rs1883097	11	8938819	T	C	0.0606	0.226399	0.0454642	6.36768e-07	4417
Terrisporobacter	rs2569953	3	144148905	C	A	0.3788	-0.0775591	0.0174641	8.95158e-06	6637
Terrisporobacter	rs2872237	19	17026940	A	C	0.4192	-0.0814505	0.0175943	3.66789e-06	6632
Terrisporobacter	rs58405430	11	20621043	T	G	0.1313	0.134617	0.0301177	7.83304e-06	6176
Terrisporobacter	rs7184125	16	15920394	C	T	0.2576	0.091256	0.0205493	8.96143e-06	6232
Turicibacter	rs11054680	12	12242455	C	T	0.0909	-0.104751	0.0226997	3.93774e-06	8928
Turicibacter	rs11666533	19	11864932	T	C	0.0909	-0.111689	0.0248436	6.93459e-06	8256
Turicibacter	rs149744580	2	63366962	G	A	0.0707	0.169883	0.0315478	7.24754e-08	8459
Turicibacter	rs2834977	21	36929643	C	T	0.1667	-0.0959995	0.0208261	4.03489e-06	8946
Turicibacter	rs2952020	8	26027842	A	G	0.2525	-0.0759019	0.0165764	4.67383e-06	8949
Turicibacter	rs4869133	5	95717619	A	G	0.0657	0.131186	0.027197	1.41021e-06	8256
Turicibacter	rs55756211	7	130972179	C	T	0.1263	-0.115115	0.0240708	1.73244e-06	8941
Turicibacter	rs7199484	16	49826299	A	G	0.3232	-0.0731428	0.0160172	4.95871e-06	8948
Tyzzerella	rs10898797	11	87588698	T	C	0.1162	0.12238	0.0274683	8.37625e-06	5387
Tyzzerella	rs112102233	10	46098286	G	A	0.0606	-0.216348	0.0477575	5.89435e-06	3857
Tyzzerella	rs1232220	6	102680257	T	G	0.1212	-0.143869	0.031828	6.17794e-06	5000
Tyzzerella	rs17706273	5	16388259	C	T	0.1717	-0.140368	0.0274708	3.22618e-07	5395
Tyzzerella	rs191093	12	77390329	A	G	0.0859	0.159008	0.0353306	6.77676e-06	4621
Tyzzerella	rs4904512	14	89595945	C	T	0.2172	-0.117151	0.0250306	2.86433e-06	5396
Tyzzerella	rs55799124	17	3738781	G	A	0.2323	-0.11435	0.0238604	1.64747e-06	5362
Tyzzerella	rs67476743	19	1030320	G	T	0.3333	0.132164	0.022208	2.66216e-09	4948
Tyzzerella	rs7019909	9	33113322	C	T	0.101	0.144156	0.0301626	1.7593e-06	5396
Tyzzerella	rs7333521	13	81593016	C	T	0.0303	-0.207191	0.0453121	4.81834e-06	4335
Tyzzerella	rs75091807	13	35023691	T	G	0.0707	-0.184966	0.0383029	1.37194e-06	4621
Tyzzerella	rs7561370	2	57810406	C	T	0.1768	0.131341	0.0286292	4.48253e-06	5396
Veillonella	rs1882878	21	30010673	G	A	0.2727	-0.0768966	0.0163908	2.7129e-06	9282
Veillonella	rs2013594	11	44302154	C	T	0.3485	-0.0720698	0.0155153	3.39954e-06	9283
Veillonella	rs62376424	5	119914285	T	C	0.2879	-0.0762216	0.0163499	3.1331e-06	8999
Veillonella	rs6656807	1	178945043	G	A	0.4192	0.0703062	0.0153954	4.95449e-06	8999
Veillonella	rs742016	22	45604800	G	A	0.3939	-0.0688571	0.0149769	4.27489e-06	9279
Victivallis	rs11899949	2	38049069	A	G	0.2576	0.130568	0.0276239	2.2828e-06	3258
Victivallis	rs12512543	4	9608445	C	A	0.1465	-0.178036	0.0374344	1.97521e-06	3239
Victivallis	rs173120	13	72876881	C	T	0.1869	0.13381	0.0290127	3.98608e-06	3263
Victivallis	rs1882775	21	40405606	G	A	0.2374	-0.13827	0.031273	9.80639e-06	3258
Victivallis	rs2546432	5	180579462	C	T	0.4697	-0.110803	0.0249655	9.06916e-06	3266
Victivallis	rs342302	7	106378229	G	A	0.1566	-0.152754	0.0351572	1.39349e-05	3265
Victivallis	rs4764863	12	102514184	A	G	0.4899	0.121561	0.0246058	7.79946e-07	3266
Victivallis	rs4895919	6	131630319	C	T	0.4697	-0.116918	0.0247515	2.31656e-06	3254
Victivallis	rs56349194	11	9312796	G	A	0.1717	-0.158501	0.0315231	4.95363e-07	3266
Victivallis	rs911666	14	96071125	C	T	0.2475	-0.118576	0.0263146	6.60348e-06	3267
* There are five duplicate SNPs in this list

## Sheet: Table S4
Table S4. Strength of the correlation between IVs and exposure evaluated by F statistic in forward MR analysis (Discovery dataset)
	Bronchiectasis	Acute bronchiolitis	Acute bronchitis	Influenza	Pneumonia
Genus	F statistic	F statistic	F statistic	F statistic	F statistic
Gordonibacter	16.3196	16.3196	16.3196	16.3196	16.3196
Fusicatenibacter	19.0027	19.0027	19.0027	19.0027	19.0027
Alistipes	20.4005	20.4005	20.4005	20.4005	20.4005
Lachnoclostridium	20.9225	20.9225	20.9225	20.9225	20.9225
Bacteroides	21.2377	21.2377	21.2377	21.2377	21.2377
Parabacteroides	21.9677	21.9677	21.9677	21.9677	21.9677
Ruminiclostridium_5	22.1568	22.1568	22.1568	21.8863	22.1568
Ruminococcus_torques_group	23.131	23.131	23.131	23.131	23.131
Christensenellaceae_R-7_group	23.2151	23.2151	23.2151	23.2151	23.2151
Ruminiclostridium_9	23.333	23.333	23.333	23.333	23.333
Dorea	23.3862	23.3862	23.3862	23.3862	23.3862
Oscillospira	24.4226	24.4226	24.4226	24.4226	24.4226
Anaerostipes	24.9346	24.9346	24.9346	24.9346	24.9346
Collinsella	24.9875	24.9875	24.9875	24.9875	24.9875
Eubacterium_coprostanoligenes_group	25.0084	25.0084	25.0084	25.0084	25.0084
Lachnospira	25.2396	25.2396	25.2396	25.2396	25.2396
Subdoligranulum	25.8157	25.8157	25.8157	25.8157	25.8157
Ruminococcaceae_UCG-002	25.9092	25.9092	25.9092	25.9092	25.9092
Eubacterium_ventriosum_group	26.039	26.039	26.039	26.039	26.039
Anaerotruncus	26.166	26.166	26.166	26.166	26.166
Ruminococcaceae_UCG-013	26.2497	26.2497	26.2497	26.2497	26.2497
Eubacterium_rectale_group	26.2504	26.2504	26.2504	26.2504	26.2504
Coprococcus_3	26.44	26.44	26.44	26.44	26.44
Lachnospiraceae_ND3007_group	26.496	26.496	26.496	26.496	26.496
Oscillibacter	26.6071	26.6071	26.6071	26.6071	26.6071
Ruminococcaceae_NK4A214_group	26.6096	26.6096	26.6096	26.6096	26.6096
Roseburia	26.7974	26.7974	26.7974	26.7974	26.7974
Streptococcus	27.4417	27.4417	27.4417	27.4417	27.4417
Clostridium_sensu_stricto	27.7833	27.7833	27.7833	27.7833	27.7833
Ruminococcus_1	27.7984	27.7984	27.7984	27.7984	27.7984
Blautia	28.4229	28.4229	28.4229	28.4229	28.4229
Eubacterium_eligens_group	28.6888	28.6888	28.6888	28.6888	28.6888
Bilophila	29.0732	29.0732	29.0732	29.0732	29.0732
Ruminococcaceae_UCG-005	29.2469	29.2469	29.2469	29.2469	29.2469
Lachnospiraceae_UCG-004	29.484	29.484	29.484	29.484	29.484
Ruminococcaceae_UCG-003	30.3353	30.3353	30.3353	30.3353	30.3353
Odoribacter	30.3973	30.3973	30.3973	30.3973	30.3973
Ruminococcaceae_UCG-014	30.4285	30.4285	30.4285	30.4285	30.4285
Ruminococcus_2	31.5355	31.5355	31.5355	31.5355	31.5355
Sutterella	31.8716	31.8716	31.8716	31.8716	31.8716
Lachnospiraceae_NK4A136_group	31.9979	31.9979	31.9979	31.9979	31.9979
Eubacterium_xylanophilum_group	32.2043	32.2043	32.2043	32.2043	32.2043
Lachnospiraceae_FCS020_group	32.2872	32.2872	32.2872	32.2872	32.2872
Barnesiella	32.4141	32.4141	32.4141	32.4141	32.4141
Coprococcus_1	32.5249	32.5249	32.5249	32.5249	32.5249
Ruminococcus_gauvreauii_group	33.134	33.134	32.6486	32.6486	32.6486
Intestinibacter	33.3012	33.3012	33.3012	32.3598	33.3012
Ruminococcaceae_UCG-010	33.7333	33.7333	33.7333	33.7333	33.7333
Olsenella	33.8092	33.8092	33.8092	33.8092	33.8092
Dialister	33.8558	33.8558	33.8743	33.8743	33.8743
Ruminiclostridium_6	34.0752	34.0752	34.0752	34.0752	34.0752
Eubacterium_hallii_group	34.4476	34.4476	34.4476	34.4476	34.4476
Coprococcus_2	34.8141	34.8141	34.8141	34.8141	34.8141
Phascolarctobacterium	35.617	35.617	35.617	35.617	35.617
Romboutsia	37.3832	37.3832	37.3832	37.3832	37.3832
Erysipelotrichaceae_UCG-003	37.91	37.91	37.91	37.91	37.91
Lachnospiraceae_UCG-010	37.9689	37.9689	37.9689	37.9689	37.9689
Marvinbryantia	39.0697	39.0697	39.0697	39.0697	39.0697
Escherichia_Shigella	39.6476	39.6476	39.6476	39.6476	39.6476
Bifidobacterium	40.923	40.923	40.923	40.923	40.923
Enterorhabdus	41.0559	41.0559	41.0559	41.0559	41.0559
Akkermansia	41.0579	41.0579	54.4314	54.4314	54.4314
Parasutterella	41.241	41.241	41.241	41.241	41.241
Lachnospiraceae_UCG-001	43.4909	43.4909	43.4909	43.4909	43.4909
Veillonella	43.6239	43.6239	43.6239	43.6239	43.6239
Butyricimonas	44.2677	44.2677	44.2677	44.2677	44.2677
Erysipelatoclostridium	44.7319	44.7319	44.7319	44.7319	44.7319
Butyricicoccus	44.9682	44.9682	44.9682	44.9682	44.9682
Intestinimonas	44.9725	44.9725	44.9725	44.9725	44.9725
Turicibacter	46.2392	46.2392	46.2392	46.2392	46.2392
Adlercreutzia	47.1632	47.1632	47.1632	47.1632	47.1632
Ruminococcaceae_UCG-004	47.4472	47.4472	47.4472	47.4472	47.4472
Prevotella_9	48.1133	48.1133	48.1133	48.1133	48.1133
Desulfovibrio	48.5971	48.5971	48.5971	48.5971	48.5971
Holdemania	49.6247	49.6247	49.6247	49.6247	49.6247
Family_XIII_AD3011_group	50.4909	50.4909	50.4909	50.4909	50.4909
	32.3652	32.3652	32.535	32.5191	32.535
Defluviitaleaceae	56.8165	56.8165	56.8165	56.8165	56.8165
Eubacterium_ruminantium_group	56.8627	56.8627	56.8627	56.8627	56.8627
Senegalimassilia	57.8554	57.8554	57.8554	57.8554	57.8554
Ruminococcaceae_UCG-009	58.2543	58.2543	58.2543	58.2543	58.2543
Lachnospiraceae_UCG-008	61.7473	61.7473	61.7473	61.7473	61.7473
Holdemanella	62.1851	62.1851	62.1851	62.1851	62.1851
Actinomyces	62.2456	62.2456	62.2456	62.2456	62.2456
Flavonifractor	64.429	80.3461	64.429	64.429	64.429
Ruminococcus_gnavus_group	65.2206	65.2206	65.2206	65.2206	65.2206
Paraprevotella	66.0506	66.0506	66.0506	66.0506	66.0506
Lactobacillus	66.173	66.173	66.173	66.173	66.173
Slackia	66.6596	66.6596	66.6596	66.6596	66.6596
Lachnospiraceae_NC2004_group	66.8717	66.8717	66.8717	66.8717	66.8717
CandidatusSoleaferrea	67.8814	67.8814	67.8814	67.8814	67.8814
Eisenbergiella	69.5265	69.5265	69.5265	69.5265	69.5265
Corprobacter	70.5495	70.5495	70.5495	70.5495	70.5495
Haemophilus	71.5543	71.5543	71.5543	71.5543	71.5543
Terrisporobacter	71.8433	71.8433	71.8433	71.8433	71.8433
Eggerthella	74.285	74.285	74.285	74.285	74.285
Peptococcus	77.0093	77.0093	77.0093	77.0093	77.0093
Eubacterium_oxidoreducens_group	81.7924	81.7924	81.7924	81.7924	81.7924
Tyzzerella	89.3948	89.3948	89.3948	89.3948	89.3948
Anaerofilum	90.4854	90.4854	90.4854	90.4854	90.4854
Howardella	98.0421	98.0421	98.0421	98.0421	98.0421
Hungatella	101.108	101.108	101.108	101.108	101.108
Eubacterium_brachygroup	101.3	101.3	101.3	101.3	101.3
Clostridium_innocuum_group	101.374	101.374	101.374	101.374	101.374
Lactococcus	102.372	102.372	102.372	102.372	102.372
Faecalibacterium	108.125	108.125	108.125	108.125	108.125
Methanobrevibacter	108.353	108.353	108.353	108.353	108.353
Family_XIII_UCG-001	109.215	109.215	109.215	109.215	109.215
Oxalobacter	109.961	109.961	109.961	109.961	109.961
Eubacterium_fissicatena_group	113.294	113.294	113.294	113.294	113.294
Ruminococcaceae_UCG-011	115.403	115.403	115.403	115.403	115.403
Rikenellaceae_RC9_gut_group	123.203	123.203	123.203	123.203	123.203
Catenibacterium	123.251	123.251	123.251	123.251	123.251
Prevotella_7	124.685	124.685	124.685	124.685	124.685
Eubacterium_nodatum_group	126.775	126.775	126.775	126.775	126.775
Victivallis	128.826	128.826	128.826	128.826	128.826
Alloprevotella	133.383	133.383	133.383	133.383	133.383
Allisonella	141.143	141.143	141.143	141.143	141.143
Butyrivibrio	141.413	141.413	141.413	141.413	141.413
Sellimonas	151.74	151.74	151.74	151.74	151.74

## Sheet: Table S5
Table S5. Characteristics of the selected SNPs as IVs in forward MR analysis (Validation dataset)
Genus	SNP	Chromosome	Position	Other_allele	Effect_allele	MAF	Beta	SE	P-value	Sample size	Proxy
Actinomyces	rs34583783	6	67207371	T	G	0.1111	0.126596	0.0268461	4.49e-06	7468
Actinomyces	rs2715439	15	99492313	T	C	0.4747	0.0746684	0.0164822	6.27e-06	7468
Actinomyces	rs4146653	10	4782841	A	G	0.1616	0.0985224	0.0214182	4.5e-06	7468
Actinomyces	rs35011108	6	133007480	G	A	0.0556	0.232634	0.0512044	6.34e-06	3515
Actinomyces	rs4073240	6	169224781	A	G	0.4141	0.0749687	0.0167368	7.94e-06	7468
Adlercreutzia	rs2717140	18	75009770	T	C	0.101	-0.119225	0.0251081	2.04594e-06	8243
Adlercreutzia	rs9490822	6	123909083	T	C	0.4545	-0.0734512	0.0155789	2.54421e-06	8243
Adlercreutzia	rs13231526	7	48844151	A	C	0.0505	0.143237	0.0311654	4.81355e-06	8051
Adlercreutzia	rs6664405	1	69444163	C	T	0.1768	-0.0953084	0.0210752	5.23422e-06	8051
Adlercreutzia	rs9915817	17	48864179	C	T	0.3535	0.0749219	0.016833	8.21673e-06	8243
Adlercreutzia	rs55719207	3	105355971	A	G	0.4141	-0.0699243	0.0158036	9.60505e-06	8243
Adlercreutzia	rs11604400	11	98386085	T	C	0.1263	-0.102524	0.0234834	9.74463e-06	8107
Akkermansia	rs11729256	4	95027272	C	T	0.2879	0.0750473	0.0150184	6.58393e-07	11860
Akkermansia	rs4936098	11	130280667	G	A	0.3788	0.0649225	0.0135934	1.10359e-06	11857
Akkermansia	rs74542928	4	100544188	C	T	0.0556	0.112623	0.0236434	1.4802e-06	11215
Akkermansia	rs3995795	10	11389614	T	C	0.3181	0.0641175	0.0140999	6.25499e-06	11808
Akkermansia	rs2602429	16	81063149	T	C	0.2273	0.0745352	0.0156201	2.71569e-06	11689
Akkermansia	rs61779207	1	41074472	A	G	0.1919	-0.0760539	0.0167769	6.32116e-06	11590
Akkermansia	rs4242783	10	5064327	A	G	0.2323	0.0685454	0.0147701	2.99799e-06	11689
Akkermansia	rs117107102	18	49473635	G	A	0.0606	0.204406	0.0431629	3.01139e-06	4974
Akkermansia	rs12908520	15	97570657	A	G	0.4596	0.061772	0.0130954	2.26482e-06	11862
Akkermansia	rs111862613	12	130309670	C	T	0.197	0.0911199	0.0196748	3.39236e-06	11620
Akkermansia	rs941682	20	31867840	A	G	0.3182	-0.0632957	0.0143777	9.17126e-06	11808
Alistipes	rs11769002	7	62443498	A	G	0.404	-0.0528793	0.0109389	1.44962e-06	11864
Alistipes	rs7129639	11	145128249	A	C	0.404	-0.0524955	0.0109584	1.78422e-06	11864
Alistipes	rs1689282	9	16025853	C	A	0.2727	-0.0520061	0.0113942	5.27578e-06	11790
Alistipes	rs11958296	5	177755179	G	A	0.0455	-0.0981222	0.0218272	9.29574e-06	11155
Alistipes	rs2875322	11	130887552	C	T	0.2273	-0.0580945	0.0131432	8.77703e-06	11795
Alistipes	rs2290844	10	127787142	T	C	0.0758	0.0813969	0.0191632	9.10135e-06	17571
Alistipes	rs2450745	8	144428720	C	A	0.0657	-0.080524	0.0184702	7.11836e-06	11864
Alistipes	rs1107244	13	38057357	A	G	0.0707	0.0758558	0.0171182	3.59059e-06	17571
Alistipes	rs34417064	17	52776479	G	A	0.4949	-0.048202	0.0106868	7.00749e-06	17570
Alistipes	rs12990744	2	178000949	T	C	0.1313	-0.0776618	0.0172986	8.20725e-06	16694
Alistipes	rs4810359	20	41191335	G	A	0.1768	-0.0652428	0.0146155	7.49669e-06	17380
Allisonella	rs602075	9	49410892	G	A	0.2828	0.168974	0.0296976	3.56575e-08	3129
Allisonella	rs35778461	9	100150556	T	C	0.2172	0.146679	0.0297186	1.2063e-06	3212
Allisonella	rs6742198	2	33607071	A	G	0.2677	0.149152	0.0316484	3.34514e-06	3182
Allisonella	rs1901739	5	114286707	G	T	0.4545	0.115769	0.0248626	3.58801e-06	3212
Allisonella	rs35110698	12	28018998	C	T	0.1869	-0.146322	0.0320852	5.72322e-06	3212
Allisonella	rs7898615	10	122413451	G	T	0.0859	0.167966	0.0373586	8.87277e-06	3212
Allisonella	rs594561	11	88632972	T	C	0.4596	0.112231	0.0251681	9.41103e-06	3212
Alloprevotella	rs58212166	4	189076705	G	A	0.1465	-0.161506	0.0359102	7.93614e-06	3009
Alloprevotella	rs34619204	21	40993008	A	G	0.2323	-0.156037	0.0344392	8.8419e-06	3003
Alloprevotella	rs4680035	3	152805600	G	A	0.4545	-0.119599	0.0259446	4.99052e-06	3007
Alloprevotella	rs4364940	1	234126516	G	A	0.2778	0.126418	0.0282207	8.58353e-06	3008
Alloprevotella	rs2154444	21	36053643	G	T	0.2121	0.138234	0.0308961	8.36755e-06	3009
Anaerofilum	rs4506496	1	247145690	A	G	0.3283	0.10309	0.0212861	1.4866e-06	4935
Anaerofilum	rs712981	3	129686434	C	A	0.3687	0.10076	0.0202902	6.83115e-07	5051
Anaerofilum	rs17096874	14	30991358	T	C	0.2222	-0.126337	0.0268919	2.8603e-06	5051
Anaerofilum	rs1563175	2	3838940	C	A	0.4192	0.0923834	0.0202157	5.53848e-06	5051
Anaerofilum	rs17012738	2	76698142	G	T	0.4242	0.0903417	0.0200239	7.24168e-06	5051
Anaerofilum	rs9299345	9	104339812	C	T	0.1465	-0.1364	0.0302372	8.04309e-06	5051
Anaerofilum	rs4244069	12	67167461	A	G	0.1313	-0.146775	0.0326594	9.81202e-06	5030
Anaerostipes	rs7193624	16	77574020	T	C	0.1465	0.0750642	0.0150723	5.35482e-07	16926
Anaerostipes	rs2804244	10	117383184	G	A	0.4444	-0.053089	0.0110983	2.04051e-06	16926
Anaerostipes	rs62215703	21	25873624	A	G	0.2475	0.0644965	0.0136702	1.9777e-06	15550
Anaerostipes	rs2396460	2	228018671	C	T	0.4949	-0.0512653	0.0109555	2.91088e-06	16912
Anaerostipes	rs3900776	9	13525082	A	G	0.0556	-0.110013	0.0236302	2.74765e-06	14694
Anaerostipes	rs62157625	2	142774333	C	T	0.096	0.088573	0.0185548	1.44909e-06	15215
Anaerostipes	rs6726833	2	39351569	A	C	0.096	-0.0877497	0.0189408	3.32217e-06	16924
Anaerostipes	rs6474958	9	1582701	G	A	0.4242	-0.0500065	0.0112001	6.74483e-06	16918
Anaerostipes	rs6854026	4	169690814	C	T	0.4444	-0.0508482	0.0109075	3.19578e-06	16921
Anaerostipes	rs78735375	19	1497547	C	A	0.0404	-0.137429	0.0305304	5.33384e-06	10360
Anaerostipes	rs10502061	11	105615253	G	A	0.0859	0.0835752	0.0192017	7.93539e-06	16825
Anaerotruncus	rs6563550	13	38058413	C	T	0.0707	0.0877135	0.0176745	6.95123e-07	16566
Anaerotruncus	rs8005030	14	30607199	T	C	0.2879	0.0554447	0.0117854	2.54478e-06	16548
Anaerotruncus	rs4669806	2	12200752	T	G	0.2424	0.0576389	0.0122994	2.78165e-06	16566
Anaerotruncus	rs10150232	14	30418008	G	A	0.2677	0.0567088	0.0124877	5.59426e-06	16117
Anaerotruncus	rs1272208	9	78630894	T	G	0.2071	-0.0611743	0.0129831	2.4548e-06	16117
Anaerotruncus	rs11018566	11	89040226	G	A	0.0455	-0.156465	0.0366032	1.91457e-05	6278
Anaerotruncus	rs1431492	3	150855371	T	C	0.197	-0.0654996	0.0146188	7.4467e-06	16560
Anaerotruncus	rs17734739	2	211663702	C	T	0.1717	0.0660052	0.014908	9.53342e-06	15927
Anaerotruncus	rs6494922	15	33459867	G	A	0.0758	0.0903106	0.0202257	8.00114e-06	16067
Anaerotruncus	rs7155595	14	77502546	A	C	0.3434	0.0539336	0.0118903	5.73481e-06	16553
Anaerotruncus	rs115414803	4	88163243	C	A	0.0657	-0.144356	0.0317524	5.45974e-06	9273
Bacteroides	rs6795673	3	10593224	T	C	0.4596	0.0538565	0.0105251	3.1052e-07	18301
Bacteroides	rs9507307	13	24910476	T	C	0.2222	0.0604456	0.0129128	2.85389e-06	18184
Bacteroides	rs11585893	1	10644351	G	A	0.1313	-0.0740746	0.0147633	5.2356e-07	17821
Bacteroides	rs17619981	19	24342250	G	T	0.0455	0.0880978	0.0187002	2.46434e-06	15801
Bacteroides	rs2023437	14	22045949	C	T	0.1263	-0.0782325	0.0167634	3.05837e-06	17484
Bacteroides	rs66710942	3	77215327	T	C	0.399	0.0488038	0.0107412	5.53011e-06	17821
Bacteroides	rs1340391	1	102960989	C	T	0.1667	-0.0592004	0.0132244	7.58422e-06	18302
Barnesiella	rs2276875	4	5730954	G	A	0.2778	-0.0697176	0.0139537	5.84261e-07	17707
Barnesiella	rs2428166	6	5730954	A	G	0.0657	-0.165859	0.0337309	8.78294e-07	13893
Barnesiella	rs35177866	3	181589155	G	A	0.1263	0.0917125	0.0190133	1.40998e-06	13394
Barnesiella	rs199035	6	23435415	A	G	0.4394	0.0559495	0.0119716	2.96061e-06	13945
Barnesiella	rs62251337	3	44327429	G	A	0.2172	-0.0690763	0.0149374	3.75721e-06	13945
Barnesiella	rs11155559	6	148601905	C	T	0.0556	0.0956023	0.0212961	7.14922e-06	13383
Barnesiella	rs12909713	15	87145913	T	C	0.4343	-0.0550716	0.0120039	4.47925e-06	14205
Barnesiella	rs72684847	4	102616869	C	T	0.0505	-0.114369	0.0253873	6.63807e-06	12984
Bifidobacterium	rs182549	2	136616754	T	C	0.2626	0.119703	0.0127294	5.26663e-21	14778
Bifidobacterium	rs56108664	5	537890	C	T	0.1869	0.0729971	0.0157926	3.79623e-06	13916
Bifidobacterium	rs2686790	7	48090746	C	T	0.096	0.070741	0.0157926	7.48606e-06	14778
Bifidobacterium	rs2491158	10	126089703	A	G	0.1717	0.0712624	0.015983	8.24825e-06	14021
Bifidobacterium	rs75344046	21	31861790	T	C	0.0606	0.232354	0.0505979	4.38657e-06	3856
Bifidobacterium	rs540489	17	72897722	G	T	0.1768	-0.0637641	0.0138746	4.31206e-06	14561
Bifidobacterium	rs12022129	1	207003374	A	G	0.2071	0.0619356	0.0138937	8.28027e-06	14776
Bifidobacterium	rs62181700	2	189805784	A	G	0.2576	-0.0624643	0.0131205	1.92818e-06	14774
Bifidobacterium	rs55888705	4	1517826	G	A	0.399	0.0546319	0.0121139	6.48679e-06	14777
Bifidobacterium	rs5746486	22	18354272	C	T	0.3737	-0.0536216	0.0120801	9.04393e-06	14778
Bilophila	rs1571225	9	4940871	T	C	0.1212	0.0826826	0.0170621	1.25998e-06	12854
Bilophila	rs3827020	20	61980991	T	C	0.1768	0.0766479	0.0160642	1.83002e-06	12628
Bilophila	rs1241171	1	103299921	A	G	0.1869	-0.0692654	0.0150148	3.96644e-06	12856
Bilophila	rs7802841	7	138583840	A	C	0.3283	0.0670097	0.0137701	1.13689e-06	12856
Bilophila	rs6793291	3	194419531	A	C	0.0455	0.112729	0.0241633	3.08165e-06	11051
Bilophila	rs542415	15	50011554	C	T	0.3081	-0.0613623	0.0133436	4.25268e-06	12777
Bilophila	rs72676854	8	109990939	C	T	0.0758	0.123209	0.026882	4.57669e-06	11616
Bilophila	rs4798126	18	3765773	A	G	0.1919	0.073288	0.016799	1.28499e-05	12777
Bilophila	rs1969927	12	100786847	A	G	0.4646	0.0564589	0.0126935	8.67284e-06	12777
Bilophila	rs60178956	8	90878338	A	G	0.2677	-0.0624818	0.0141485	1.00478e-05	12777
Bilophila	rs11069458	13	102402685	C	T	0.1616	-0.0680947	0.015503	1.1213e-05	12856
Blautia	rs11149971	16	77238810	T	C	0.0152	0.117605	0.02339	4.95627e-07	16255
Blautia	rs12453000	17	16895873	T	C	0.2273	0.0625335	0.0129987	1.5037e-06	17815
Blautia	rs67794373	7	124210039	T	C	0.2475	0.0601709	0.0123443	1.09143e-06	18158
Blautia	rs117001700	7	68396262	C	T	0.0404	0.196414	0.0441122	8.48342e-06	4965
Blautia	rs72973581	19	1043103	G	A	0.0909	0.125169	0.0265408	2.40406e-06	12764
Blautia	rs4926264	19	13420917	C	T	0.0404	0.0826207	0.0178239	3.56273e-06	18276
Blautia	rs682885	11	87805911	G	A	0.4343	-0.0493376	0.0107359	4.31547e-06	18274
Blautia	rs2788271	1	219117743	G	T	0.1869	-0.0575596	0.0133492	1.61893e-05	18276
Blautia	rs3005511	6	74605806	G	A	0.399	0.0501085	0.0110768	6.07534e-06	18276
Blautia	rs16892041	6	9298640	C	T	0.1869	-0.0622605	0.0141804	1.13037e-05	18276
Butyricicoccus	rs56221232	2	153453410	C	T	0.1313	0.0828027	0.0167401	7.56061e-07	17133
Butyricicoccus	rs2017189	4	7460153	T	G	0.4747	-0.0506956	0.011024	4.25241e-06	17133
Butyricicoccus	rs12585793	13	27018240	C	T	0.0505	-0.262206	0.0564729	3.43309e-06	3135
Butyricicoccus	rs62478070	7	157688150	G	T	0.0505	0.224039	0.0494959	5.99916e-06	4007
Butyricicoccus	rs4962426	10	126908208	T	G	0.2273	0.0614216	0.0135979	6.27262e-06	16889
Butyricicoccus	rs10084203	2	191304149	G	A	0.2475	0.0549699	0.0123563	8.63733e-06	17135
Butyricicoccus	rs12034718	1	67379595	G	A	0.1465	0.0701199	0.0158213	9.33718e-06	16237
Butyricimonas	rs113054641	21	16550389	A	G	0.0909	-0.144881	0.0274574	1.31619e-07	9949
Butyricimonas	rs62390301	5	159867647	C	T	0.1465	-0.0872983	0.0174893	5.99024e-07	10634
Butyricimonas	rs7083431	10	72711156	C	A	0.3737	0.0703539	0.0144439	1.11118e-06	10737
Butyricimonas	rs62130338	19	49162501	A	G	0.2576	-0.0732608	0.0158324	3.70509e-06	10557
Butyricimonas	rs9657374	8	4834406	T	C	0.3535	0.0680719	0.0148172	4.34617e-06	10737
Butyricimonas	rs2114713	15	80528373	T	G	0.399	0.062721	0.0138998	6.41058e-06	10734
Butyricimonas	rs72814525	10	72443070	G	A	0.3838	0.0664154	0.0149766	9.22425e-06	10736
Butyricimonas	rs11228830	11	56664962	G	A	0.1263	0.135265	0.0298411	5.81978e-06	8974
Butyrivibrio	rs7752361	6	111780705	G	A	0.4293	-0.11923	0.0239975	6.74908e-07	3481
Butyrivibrio	rs4537857	13	27292666	C	T	0.3081	-0.12459	0.0260992	1.80868e-06	3482
Butyrivibrio	rs11761679	7	150596929	C	T	0.1818	0.154775	0.0321539	1.48255e-06	3482
Butyrivibrio	rs16941336	17	20575697	T	C	0.2929	0.127488	0.0267936	1.9539e-06	3482
Butyrivibrio	rs28846706	18	10256979	G	A	0.3181	0.176368	0.0392809	7.12513e-06	3481	rs59284296
Butyrivibrio	rs74622183	14	34150977	G	A	0.0859	-0.201027	0.0428204	2.6705e-06	3478
Butyrivibrio	rs142855850	10	22587900	G	A	0.0758	0.205013	0.0457138	7.30113e-06	3234
Butyrivibrio	rs486484	20	811507	G	A	0.4293	-0.108349	0.0240008	6.35024e-06	3456
Butyrivibrio	rs17163238	5	128976021	A	G	0.197	0.140987	0.0309117	5.09216e-06	3482
Butyrivibrio	rs4928024	3	54288503	G	A	0.0758	-0.17471	0.0389333	7.20898e-06	3481
Butyrivibrio	rs1007475	6	148403405	T	G	0.3434	0.118065	0.0261271	6.21647e-06	3482
Butyrivibrio	rs16934069	9	119693164	C	T	0.2475	-0.133784	0.0299444	7.90439e-06	3482
CandidatusSoleaferrea	rs61825792	1	224687852	C	T	0.2172	0.112199	0.0231856	1.30378e-06	6145
CandidatusSoleaferrea	rs10090365	8	138638199	G	A	0.4545	-0.0834413	0.0180989	4.02081e-06	6145
CandidatusSoleaferrea	rs4678258	3	137945192	C	T	0.2475	0.0986136	0.0215646	4.80942e-06	6101
CandidatusSoleaferrea	rs10809135	9	10611282	C	T	0.4646	0.0834858	0.0182426	4.73019e-06	5999
CandidatusSoleaferrea	rs9973954	2	19885907	G	A	0.298	0.0892075	0.0195401	4.98674e-06	6145
CandidatusSoleaferrea	rs6489992	12	115352769	G	A	0.3838	-0.0840437	0.0187031	7.00358e-06	6142
CandidatusSoleaferrea	rs6494306	15	62394540	G	A	0.2071	-0.0969304	0.0214221	6.04566e-06	6145
Catenibacterium	rs12404911	1	240118443	T	C	0.2071	0.140717	0.0304142	3.71554e-06	3239
Catenibacterium	rs212393	6	159485742	A	G	0.3687	-0.135254	0.0286209	2.29318e-06	3239
Catenibacterium	rs7742829	6	105089665	T	C	0.3838	0.11411	0.0251099	5.50844e-06	3239
Christensenellaceae_R-7_group	rs62467127	7	118096925	T	C	0.0505	0.114108	0.0251983	5.94272e-06	12719
Christensenellaceae_R-7_group	rs17081797	18	67555560	G	A	0.0808	-0.0904325	0.0204253	9.53446e-06	16324
Christensenellaceae_R-7_group	rs62132810	19	49279227	G	A	0.101	-0.0828853	0.0179623	3.94211e-06	15066
Christensenellaceae_R-7_group	rs62190261	2	230943099	C	A	0.0707	0.0958394	0.0214723	8.06685e-06	15274
Christensenellaceae_R-7_group	rs73952017	18	1779609	T	C	0.0859	-0.0862164	0.0194354	9.1623e-06	15274
Clostridium_innocuum_group	rs6890185	5	71186626	C	T	0.3384	0.113424	0.0233137	1.14398e-06	4166
Clostridium_innocuum_group	rs61267978	18	6348227	C	T	0.1263	0.14708	0.0320875	4.56816e-06	4165
Clostridium_innocuum_group	rs6577484	1	8419420	A	G	0.1313	0.160425	0.0360857	8.76243e-06	3858
Clostridium_innocuum_group	rs1942371	18	69274308	A	G	0.1212	-0.157938	0.034187	3.84054e-06	3971
Clostridium_innocuum_group	rs40656	5	9368158	T	C	0.197	0.142664	0.0311021	4.49732e-06	4048
Clostridium_innocuum_group	rs77845139	15	59704208	G	A	0.2828	-0.114993	0.0257186	7.77848e-06	4048
Clostridium_innocuum_group	rs10506058	12	30268485	G	A	0.4192	0.0997048	0.0221926	7.03224e-06	4163
Clostridium_innocuum_group	rs4869133	5	95717619	A	G	0.0657	-0.180591	0.0409505	1.03385e-05	3735
Clostridium_sensu_stricto	rs550843	6	165722832	C	T	0.1111	-0.0783246	0.0169209	3.67688e-06	14102
Clostridium_sensu_stricto	rs2795528	10	43270264	A	G	0.0404	-0.184315	0.0392204	2.60853e-06	6366
Clostridium_sensu_stricto	rs2817172	1	3041519	T	C	0.3788	0.058139	0.0124492	3.0107e-06	13658
Clostridium_sensu_stricto	rs116847295	12	43485015	T	C	0.0202	0.110021	0.0246032	7.75488e-06	14118
Clostridium_sensu_stricto	rs11264403	1	155676492	A	G	0.0404	-0.139062	0.0334454	3.21238e-05	7285
Collinsella	rs9541268	13	68610061	A	C	0.0808	0.09597	0.0197312	1.15115e-06	12914
Collinsella	rs2103510	21	29355467	A	G	0.1162	0.0786551	0.0168217	2.92782e-06	14334
Collinsella	rs10890671	11	107123199	C	T	0.4949	-0.0537401	0.0118848	6.13339e-06	14334
Collinsella	rs62102630	19	31879555	G	A	0.197	-0.0696299	0.0153325	5.59005e-06	14334
Coprococcus_1	rs4277593	20	4319420	A	G	0.4697	-0.0585649	0.0109914	9.91544e-08	16651
Coprococcus_1	rs56405618	4	174468316	G	A	0.0808	-0.08963	0.0186508	1.5422e-06	16379
Coprococcus_1	rs1010560	1	30400301	A	C	0.3131	0.0580232	0.0122722	2.26699e-06	16723
Coprococcus_1	rs73031725	11	134622282	C	T	0.0556	0.167591	0.0355224	2.38293e-06	7206
Coprococcus_1	rs1519491	2	22079770	C	T	0.3333	0.0499197	0.0113558	1.10278e-05	16733
Coprococcus_1	rs1576241	6	72529277	G	A	0.4949	-0.0510343	0.0109535	3.1744e-06	16729
Coprococcus_1	rs12794898	11	124554061	T	G	0.101	0.0903299	0.0197212	4.64223e-06	15186
Coprococcus_1	rs946513	10	15913820	T	C	0.0606	0.205899	0.0460018	7.60941e-06	4310
Coprococcus_1	rs1762123	6	150288094	T	C	0.0505	-0.0891532	0.0198554	7.11821e-06	16724
Coprococcus_1	rs2907920	19	2600717	G	A	0.2828	0.0561173	0.0126824	9.65204e-06	16040
Coprococcus_2	rs6677933	1	112139008	T	C	0.2677	-0.0804405	0.0164216	9.65961e-07	11483
Coprococcus_2	rs72680320	4	131125786	C	T	0.4444	-0.0649382	0.013919	3.07963e-06	11009
Coprococcus_2	rs2482516	9	25554068	T	C	0.2525	0.0754415	0.0164619	4.58787e-06	11483
Coprococcus_2	rs35890118	10	129715759	G	A	0.2525	-0.066536	0.0147661	6.60626e-06	11478
Coprococcus_2	rs9426473	1	4210455	G	A	0.2222	0.0727361	0.0161662	6.81836e-06	11486
Coprococcus_2	rs6894272	5	33114638	C	T	0.0606	-0.113458	0.0253003	7.31001e-06	11001
Coprococcus_2	rs12634070	3	180544880	C	T	0.1869	0.0736486	0.0164921	7.98149e-06	11457
Coprococcus_2	rs61823518	1	223688236	C	A	0.096	-0.0955381	0.0215724	9.47978e-06	10980
Coprococcus_3	rs11080344	17	26104511	T	C	0.4091	0.0516921	0.0113054	4.82322e-06	15835
Coprococcus_3	rs7521171	1	149998497	A	G	0.298	-0.0596434	0.0129279	3.95831e-06	15472
Coprococcus_3	rs13247359	7	76357726	A	G	0.4949	0.051211	0.0113031	5.87864e-06	15833
Coprococcus_3	rs4575475	14	99141751	A	G	0.2222	0.0619514	0.0137787	6.91909e-06	15154
Coprococcus_3	rs10810043	9	13799809	G	A	0.4495	0.0515518	0.0115923	8.70493e-06	15833
Corprobacter	rs305411	1	88233128	G	A	0.1061	0.129218	0.0264518	1.03399e-06	6777
Corprobacter	rs3828477	3	46483717	T	G	0.2374	-0.091218	0.019569	3.14157e-06	6798
Corprobacter	rs143662916	11	103549974	T	C	0.0808	0.253264	0.0540141	2.7475e-06	3083
Corprobacter	rs213863	6	97234939	T	C	0.3586	-0.0887412	0.0188377	2.46719e-06	6798
Corprobacter	rs72821405	6	4714797	C	T	0.0657	-0.147365	0.0319978	4.11512e-06	6177
Corprobacter	rs11532348	12	98289796	T	C	0.202	-0.103931	0.0226826	4.60671e-06	6364
Corprobacter	rs12684609	9	137784868	C	T	0.2222	0.100827	0.0220366	4.75259e-06	6364
Corprobacter	rs28402691	4	96389240	C	T	0.1919	0.110695	0.0251199	1.04968e-05	6387
Corprobacter	rs189356	20	57574851	A	G	0.4444	0.0781125	0.0171916	5.52925e-06	6763
Corprobacter	rs12908296	15	91171436	G	A	0.1515	0.100596	0.0223213	6.58319e-06	6793
Defluviitaleaceae	rs4677103	3	72207794	G	A	0.1818	0.0977912	0.0197263	7.14449e-07	7983
Defluviitaleaceae	rs112893842	9	8786663	C	T	0.1313	0.11381	0.0232806	1.01537e-06	8183
Defluviitaleaceae	rs12500663	4	147446451	G	T	0.1818	-0.114704	0.022771	4.72226e-07	8174
Defluviitaleaceae	rs55658617	21	41811003	C	T	0.0505	0.174369	0.0362226	1.48074e-06	6663
Defluviitaleaceae	rs1582238	1	118723685	C	T	0.3687	0.0805036	0.0167257	1.48551e-06	7983
Defluviitaleaceae	rs4344384	10	66407366	T	G	0.4495	0.0715978	0.0156309	4.6381e-06	8180
Defluviitaleaceae	rs2892880	4	120741726	A	G	0.2879	0.0817755	0.0181686	6.76615e-06	8182
Desulfovibrio	rs2853179	8	105462047	T	C	0.202	0.0811971	0.0174234	3.15872e-06	8949
Desulfovibrio	rs16863365	2	198089911	G	A	0.1212	0.109402	0.0226964	1.43369e-06	8776
Desulfovibrio	rs12031543	1	68664315	C	T	0.0657	-0.127185	0.0281887	6.42464e-06	8855
Desulfovibrio	rs13066142	3	67478973	A	G	0.101	0.119141	0.0250891	2.0472e-06	9241
Desulfovibrio	rs2590913	13	64264446	A	G	0.0808	0.154496	0.0339396	5.31209e-06	7225
Desulfovibrio	rs2032031	10	130170270	G	A	0.4848	-0.0654931	0.0148681	1.05812e-05	9241
Desulfovibrio	rs7729080	5	52653978	A	C	0.2828	-0.070287	0.0157691	8.30152e-06	9241
Desulfovibrio	rs4797774	18	13447995	A	G	0.0606	0.212582	0.0470044	6.10867e-06	3476
Dialister	rs11166701	8	138295725	A	G	0.4949	-0.0655301	0.013186	6.7066e-07	11720
Dialister	rs4747450	10	23199653	A	C	0.2626	0.0668509	0.0147685	5.99479e-06	11987
Dialister	rs2314294	16	9336862	C	T	0.0859	0.0865932	0.0193719	7.82041e-06	11339
Dialister	rs4753063	11	92267129	A	G	0.4495	-0.0596297	0.0130052	4.53831e-06	11989
Dialister	rs2435610	7	150890034	C	A	0.303	0.0647131	0.0143314	6.31758e-06	11984
Dialister	rs10938938	4	23294359	A	G	0.1919	-0.0773514	0.0170915	6.01878e-06	11401
Dialister	rs10138457	14	102458052	C	T	0.0606	-0.113054	0.0261933	1.5878e-05	10968
Dialister	rs11071887	15	32955095	C	T	0.303	0.0662403	0.0146315	5.97579e-06	11989
Dialister	rs764177	3	45809449	A	C	0.3434	-0.0601454	0.0135366	8.86431e-06	11988
Dialister	rs76680460	9	25447080	A	G	0.0606	-0.161296	0.0364332	9.54764e-06	7176
Dialister	rs75416973	1	172809633	G	A	0.1818	0.0727223	0.016451	9.84525e-06	11402
Dorea	rs13279148	8	127905865	A	G	0.1414	0.0715309	0.0150878	2.12676e-06	17605
Dorea	rs62503162	8	15768657	G	A	0.0909	-0.0974091	0.0194379	5.40656e-07	16210
Dorea	rs73729431	6	25078050	T	C	0.0455	-0.13745	0.0299983	4.60699e-06	9596
Dorea	rs4793307	17	70733523	T	C	0.2727	0.0574165	0.0122472	2.75689e-06	17600
Dorea	rs11150408	16	81803497	G	T	0.4899	0.0488254	0.0109063	7.57735e-06	17215
Dorea	rs345219	3	6826520	G	T	0.3889	-0.0497368	0.0112621	1.004e-05	17215
Dorea	rs3005511	6	74605806	G	A	0.399	0.0516127	0.0112852	4.79709e-06	17610
Dorea	rs1899291	4	60992340	T	C	0.1162	0.0697217	0.0150285	3.49571e-06	17609
Dorea	rs3752849	11	8729057	A	G	0.0202	0.163846	0.036608	7.61664e-06	5322
Dorea	rs12537781	7	154978183	C	T	0.2424	-0.055544	0.0125223	9.18127e-06	17608
Eggerthella	rs3851328	2	45453805	G	T	0.2323	-0.107774	0.0236527	5.2004e-06	5147
Eggerthella	rs2240838	7	38335954	G	A	0.4949	0.0980582	0.0197653	7.00832e-07	5147
Eggerthella	rs2223081	21	29778032	A	G	0.2879	0.102572	0.0221108	3.50112e-06	5147
Eggerthella	rs112205261	1	9136139	C	T	0.0657	-0.188618	0.0403613	2.96492e-06	5036
Eggerthella	rs1784405	11	102470454	G	T	0.4495	0.0908248	0.0198175	4.5823e-06	5147
Eggerthella	rs6430926	2	141337454	T	C	0.4949	0.0879736	0.0197127	8.09034e-06	5147
Eggerthella	rs13070736	3	20807454	C	A	0.1061	-0.121331	0.0272024	8.1841e-06	5147
Eggerthella	rs67490567	15	65691324	C	T	0.2071	0.108495	0.0245457	9.86512e-06	5083
Eisenbergiella	rs3812426	8	50822676	A	G	0.2475	0.106447	0.0224159	2.04686e-06	5583
Eisenbergiella	rs1508033	15	53375201	C	A	0.3586	0.091546	0.0195787	2.92803e-06	5580
Eisenbergiella	rs2683098	15	36178565	T	C	0.2273	0.107319	0.022515	1.8741e-06	5582
Eisenbergiella	rs11651545	17	53379732	C	T	0.2071	0.106901	0.0237647	6.85031e-06	5582
Eisenbergiella	rs13258851	8	55330814	G	A	0.1263	0.137001	0.0302124	5.77115e-06	5582
Eisenbergiella	rs12710729	2	19973210	A	C	0.303	0.0893384	0.0199069	7.19611e-06	5583
Eisenbergiella	rs12257723	10	109417101	C	A	0.2929	-0.0952742	0.0211569	6.69309e-06	5582
Eisenbergiella	rs4462860	21	21610254	A	G	0.3182	0.0939071	0.0201104	3.01828e-06	5460
Eisenbergiella	rs11027642	11	24001840	T	C	0.0758	0.129006	0.0284844	5.92662e-06	5583
Eisenbergiella	rs11938607	4	189060431	C	T	0.2323	0.0978125	0.0216636	6.32955e-06	5583
Eisenbergiella	rs1553971	3	111419486	G	T	0.1313	0.120965	0.0263054	4.25618e-06	5583
Enterorhabdus	rs114731706	2	19611953	G	T	0.0657	0.182308	0.0382298	1.85378e-06	5956
Enterorhabdus	rs3017103	11	62174193	G	A	0.1515	0.0980897	0.0208995	2.68689e-06	7524
Enterorhabdus	rs77655283	2	236439879	A	G	0.0606	0.132988	0.0298306	8.26885e-06	7494
Enterorhabdus	rs10098492	8	113109756	C	T	0.0808	0.132323	0.0293688	6.61974e-06	7361
Enterorhabdus	rs2051957	7	89709883	T	C	0.2273	0.0843291	0.0189864	8.93133e-06	7524
Erysipelatoclostridium	rs7221249	17	10177708	G	A	0.4646	0.0839861	0.0142741	4.00975e-09	9781
Erysipelatoclostridium	rs710230	1	42333631	C	T	0.0606	0.143381	0.0281514	3.52029e-07	9016
Erysipelatoclostridium	rs4697572	4	25446787	G	A	0.2727	-0.0810636	0.0163308	6.91117e-07	9779
Erysipelatoclostridium	rs58236560	11	121876913	T	G	0.1364	-0.111157	0.0234426	2.11966e-06	9368
Erysipelatoclostridium	rs622418	9	90586043	G	A	0.4444	-0.0668051	0.0143224	3.09574e-06	9783
Erysipelatoclostridium	rs17804233	5	77815056	C	T	0.4848	-0.0662914	0.0144203	4.28447e-06	9783
Erysipelatoclostridium	rs1434153	2	34595533	A	G	0.3232	-0.0684526	0.0152443	7.10995e-06	9662
Erysipelatoclostridium	rs340991	5	34892042	G	A	0.303	-0.0740482	0.0158891	3.15745e-06	9781
Erysipelatoclostridium	rs6474512	8	38780606	C	A	0.4747	0.067015	0.0143201	2.87195e-06	9783
Erysipelatoclostridium	rs9590927	13	46372065	A	G	0.4949	-0.0646003	0.0143479	6.71883e-06	9782
Erysipelatoclostridium	rs61806970	1	167818597	T	C	0.0606	0.142548	0.0320688	8.78649e-06	8644
Erysipelatoclostridium	rs45480394	19	55857777	G	T	0.3283	-0.0687134	0.0151835	6.02463e-06	9604
Erysipelatoclostridium	rs2901723	11	36871523	A	C	0.4798	0.0641339	0.0144295	8.80355e-06	9662
Erysipelatoclostridium	rs16936671	10	36394609	T	C	0.1313	-0.0968026	0.0217883	8.87651e-06	9488
Erysipelatoclostridium	rs3804326	6	24292185	G	A	0.0606	0.14147	0.0336352	2.59917e-05	7028
Erysipelotrichaceae_UCG-003	rs28568391	10	125628540	G	A	0.4192	-0.0583911	0.0118741	8.76402e-07	14544
Erysipelotrichaceae_UCG-003	rs11994308	8	91660344	T	C	0.0556	0.115417	0.0242503	1.94139e-06	13558
Erysipelotrichaceae_UCG-003	rs17798136	7	33684926	A	G	0.0758	0.158818	0.0347674	4.92405e-06	7421
Erysipelotrichaceae_UCG-003	rs11666127	19	57828980	G	A	0.1667	-0.0719187	0.0161371	8.32146e-06	13813
Erysipelotrichaceae_UCG-003	rs62403464	6	24220160	C	T	0.1515	-0.0731743	0.0156516	2.93659e-06	14899
Erysipelotrichaceae_UCG-003	rs59068084	4	113256737	G	T	0.4394	0.0564772	0.0120224	2.63142e-06	14544
Erysipelotrichaceae_UCG-003	rs73074432	7	20554814	T	C	0.2121	0.072154	0.0164378	1.13601e-05	14217
Erysipelotrichaceae_UCG-003	rs4758231	11	7765096	T	G	0.3081	-0.0551754	0.0122047	6.15934e-06	14890
Erysipelotrichaceae_UCG-003	rs6875357	5	32345671	T	C	0.0657	0.165673	0.0353831	2.8371e-06	7034
Erysipelotrichaceae_UCG-003	rs2044550	18	46582100	C	T	0.197	-0.0609347	0.0136043	7.49643e-06	14899
Erysipelotrichaceae_UCG-003	rs12251396	10	873148	G	A	0.1919	-0.0705399	0.0158766	8.87073e-06	14211
Escherichia_Shigella	rs1154904	11	134774845	G	A	0.4747	-0.0613376	0.0130644	2.66592e-06	12002
Escherichia_Shigella	rs113513883	7	140678199	G	A	0.0758	0.172283	0.038041	5.92966e-06	6280
Escherichia_Shigella	rs113127095	13	23253392	G	A	0.0556	0.151009	0.0323434	3.02765e-06	8433
Escherichia_Shigella	rs112767262	16	3750623	C	T	0.2424	0.0732963	0.0163589	7.44585e-06	11771
Escherichia_Shigella	rs592299	9	136179347	C	T	0.4495	-0.0592004	0.0129486	4.83227e-06	11995
Escherichia_Shigella	rs4731451	7	128054100	A	G	0.3687	-0.0609885	0.0135157	6.40922e-06	12001
Escherichia_Shigella	rs118526	5	79863544	A	C	0.3586	-0.0594401	0.013598	1.23544e-05	11853
Escherichia_Shigella	rs2798105	1	48961903	G	A	0.1061	-0.100851	0.0222045	5.57475e-06	11296
Eubacterium_brachy_group	rs112617308	10	94185213	C	T	0.101	-0.170873	0.0362844	2.38033e-06	4001
Eubacterium_brachy_group	rs62348779	5	17460096	C	T	0.0815	-0.201481	0.043286	3.78122e-06	3827	rs149626950
Eubacterium_brachy_group	rs2913110	10	22892667	T	C	0.4192	0.105143	0.022942	4.55806e-06	4001
Eubacterium_brachy_group	rs4862235	4	184628931	A	G	0.4141	0.104806	0.0225751	3.73143e-06	4000
Eubacterium_brachy_group	rs12151423	2	218237281	G	A	0.5	0.101329	0.0227324	9.2705e-06	3854
Eubacterium_brachy_group	rs73199919	4	6856564	C	T	0.0505	-0.236717	0.0531335	8.15524e-06	3008
Eubacterium_brachy_group	rs6591893	11	80236833	A	G	0.3485	0.108225	0.0240319	7.34344e-06	3999
Eubacterium_brachy_group	rs720439	22	48190598	G	A	0.2475	-0.111927	0.0251252	7.02827e-06	4001
Eubacterium_brachy_group	rs13139592	4	144665178	C	T	0.1566	-0.145997	0.0327192	7.96753e-06	3842
Eubacterium_brachy_group	rs1384962	14	96982139	G	A	0.1717	0.120888	0.0266264	6.99292e-06	4001
Eubacterium_coprostanoligenes_group	rs17159861	7	31085162	T	C	0.1515	0.0962228	0.0168388	1.04e-08	17380
Eubacterium_coprostanoligenes_group	rs12906958	15	36911598	T	C	0.298	-0.0533159	0.0115935	4.35e-06	17380
Eubacterium_coprostanoligenes_group	rs4076415	15	86440997	G	T	0.4596	0.0515152	0.0110294	1.99e-06	16960
Eubacterium_coprostanoligenes_group	rs6762473	3	127139574	A	C	0.3788	0.0521584	0.0112353	4.26e-06	17377
Eubacterium_coprostanoligenes_group	rs10444197	10	2215931	G	A	0.3788	-0.0505823	0.0113455	5.98e-06	17380
Eubacterium_coprostanoligenes_group	rs2644213	10	84506096	A	G	0.2828	0.0538845	0.0121245	9.86e-06	17380
Eubacterium_coprostanoligenes_group	rs11720857	3	113794507	T	C	0.1566	0.0630776	0.0144485	9.26e-06	16960
Eubacterium_coprostanoligenes_group	rs62024432	15	97869293	T	C	0.1465	-0.0769698	0.0172101	7.5e-06	17271
Eubacterium_coprostanoligenes_group	rs76898927	3	81595477	A	G	0.0404	0.123055	0.0266375	4.79e-06	12197
Eubacterium_coprostanoligenes_group	rs1020520	7	33603146	G	T	0.2071	-0.0590705	0.0132929	8.89e-06	17371
Eubacterium_coprostanoligenes_group	rs11052069	12	32713919	C	T	0.4949	0.0477832	0.0107833	9.38e-06	17380
Eubacterium_eligens_group	rs4583233	16	81820486	C	A	0.3788	0.0670205	0.0128122	2.83852e-07	14327
Eubacterium_eligens_group	rs265534	10	83092007	G	T	0.4343	-0.0563756	0.0120127	2.26758e-06	14776
Eubacterium_eligens_group	rs6923695	6	70956815	G	T	0.0657	0.103268	0.0229525	4.87406e-06	12891
Eubacterium_eligens_group	rs56080211	2	110260993	T	C	0.0909	0.123093	0.0282743	9.1429e-06	10699
Eubacterium_eligens_group	rs2200429	13	107563458	G	A	0.0707	-0.0888825	0.0198479	5.29721e-06	14761
Eubacterium_eligens_group	rs182318	11	31098691	A	G	0.0606	-0.0824941	0.0195615	8.39837e-06	14777
Eubacterium_fissicatena_group	rs3771393	2	71145246	T	C	0.2677	0.130842	0.0266671	7.37909e-07	3792
Eubacterium_fissicatena_group	rs2733072	8	5433699	A	G	0.4949	0.109644	0.0228306	1.49089e-06	3833
Eubacterium_fissicatena_group	rs7104872	11	115165111	A	G	0.1465	0.138612	0.0291906	2.7315e-06	3829
Eubacterium_fissicatena_group	rs151257695	7	73043561	G	A	0.1061	0.20951	0.0454847	3.09681e-06	3587
Eubacterium_fissicatena_group	rs6934739	6	39940437	G	A	0.3636	0.111463	0.0252788	9.75326e-06	3831
Eubacterium_fissicatena_group	rs10147907	14	89484373	G	T	0.0859	0.172263	0.039601	8.27246e-06	3833
Eubacterium_fissicatena_group	rs1768152	3	39604954	C	T	0.1515	0.139489	0.0316186	8.70054e-06	3590
Eubacterium_fissicatena_group	rs11818408	10	96758467	A	G	0.4192	0.10585	0.0237114	8.20015e-06	3590
Eubacterium_hallii_group	rs13116360	4	111885431	C	T	0.066	0.154124	0.0297185	2.94487e-07	10323
Eubacterium_hallii_group	rs949971	3	110283389	G	T	0.3889	-0.0540164	0.0116101	3.29002e-06	16566
Eubacterium_hallii_group	rs10798999	1	34308917	T	C	0.268	0.0601661	0.0126752	2.60558e-06	16561
Eubacterium_hallii_group	rs60254196	7	148856720	G	A	0.465	-0.0522832	0.0111865	2.69672e-06	16238
Eubacterium_hallii_group	rs74018587	15	62014160	T	C	0.04	0.208943	0.043822	3.70257e-06	3039
Eubacterium_hallii_group	rs6550770	3	23663416	C	T	0.0606	-0.198087	0.0443545	4.823e-06	4279
Eubacterium_hallii_group	rs10501370	11	58040621	T	C	0.063	-0.115589	0.0252489	5.41918e-06	13824
Eubacterium_hallii_group	rs281379	19	49214274	G	A	0.4242	-0.0499523	0.0112153	9.32796e-06	16130
Eubacterium_hallii_group	rs28584818	3	64664456	G	A	0.08	0.126115	0.0268627	4.43235e-06	11095
Eubacterium_hallii_group	rs117748144	11	11771637	C	T	0.0304	-0.126582	0.028712	7.86002e-06	10861
Eubacterium_hallii_group	rs17474256	1	104524676	A	G	0.096	0.0810805	0.0184573	9.45445e-06	16460
Eubacterium_hallii_group	rs630939	18	48384463	T	C	0.453	-0.0508914	0.0114352	9.15759e-06	16238
Eubacterium_hallii_group	rs17074066	4	183709536	C	T	0.0859	-0.0813986	0.0189272	9.34905e-06	15804
Eubacterium_nodatum_group	rs34297067	14	52185888	G	A	0.1515	-0.186907	0.0341475	6.6e-08	3271
Eubacterium_nodatum_group	rs113893692	9	28245518	T	C	0.096	-0.185107	0.0403573	5.76e-06	3195
Eubacterium_nodatum_group	rs61841040	10	9659749	T	G	0.1263	0.160621	0.0341609	3.56e-06	3295
Eubacterium_nodatum_group	rs9425984	1	34529736	C	T	0.2222	-0.130234	0.0292347	7.21e-06	3294
Eubacterium_nodatum_group	rs10263623	7	64894137	T	C	0.096	0.193496	0.0439023	8.91e-06	3080
Eubacterium_nodatum_group	rs11006576	10	61322015	G	A	0.4798	-0.110167	0.024593	7.99e-06	3295
Eubacterium_nodatum_group	rs6818880	4	94712747	G	A	0.4798	-0.110081	0.0245964	7.83e-06	3291
Eubacterium_nodatum_group	rs10458299	7	135052348	C	T	0.0859	-0.187753	0.041969	8.37e-06	3271
Eubacterium_nodatum_group	rs7827125	8	4954912	T	C	0.2626	0.1223	0.0271331	7.17e-06	3294
Eubacterium_oxidoreducens_group	rs2973294	4	37526679	T	G	0.4899	0.0923559	0.0195439	2.38836e-06	5378
Eubacterium_oxidoreducens_group	rs34561138	16	86480355	A	G	0.0606	0.216145	0.045992	2.51163e-06	4186
Eubacterium_oxidoreducens_group	rs440215	5	106882394	T	C	0.4646	0.0932766	0.0195294	1.65407e-06	5377
Eubacterium_oxidoreducens_group	rs12129908	1	195064019	A	C	0.4798	0.0893273	0.0198333	5.79516e-06	5377
Eubacterium_rectale_group	rs35398954	15	93006765	G	A	0.1313	-0.0901402	0.0174602	5.39945e-07	16621
Eubacterium_rectale_group	rs314726	2	125553155	C	T	0.4192	0.0528824	0.0109486	1.37967e-06	16966
Eubacterium_rectale_group	rs10797540	1	234530370	G	A	0.4293	0.0503179	0.0108389	3.53384e-06	17350
Eubacterium_rectale_group	rs10248854	7	121281238	A	C	0.3485	-0.0527827	0.0113464	4.20676e-06	17348
Eubacterium_rectale_group	rs2884897	11	8129537	G	A	0.0556	-0.129364	0.0289021	6.44426e-06	10813
Eubacterium_rectale_group	rs143694765	1	116082909	C	T	0.1162	0.0870025	0.019779	9.75369e-06	15124
Eubacterium_rectale_group	rs59427698	9	129425745	G	A	0.2071	-0.0576035	0.0130853	5.36906e-06	16613
Eubacterium_rectale_group	rs62547233	9	92013419	G	A	0.298	0.0536319	0.0120201	9.8982e-06	17347
Eubacterium_ruminantium_group	rs2116427	5	121182996	G	A	0.2778	0.0911461	0.0182353	4.67364e-07	7739
Eubacterium_ruminantium_group	rs139749	22	25303055	T	C	0.3434	-0.0845439	0.0171791	8.58845e-07	7314
Eubacterium_ruminantium_group	rs72836424	10	129037453	T	C	0.0808	-0.139825	0.030069	2.62125e-06	7314
Eubacterium_ruminantium_group	rs2229917	9	130980937	G	A	0.0556	0.153538	0.0323922	2.15894e-06	7050
Eubacterium_ruminantium_group	rs10131724	14	52219066	C	A	0.0606	-0.199832	0.0414577	2.38663e-06	5071
Eubacterium_ruminantium_group	rs16891896	5	33897589	A	G	0.0505	-0.174787	0.0390573	2.3812e-06	4753
Eubacterium_ruminantium_group	rs7000472	8	138626268	G	A	0.399	-0.0762282	0.016523	4.06848e-06	7739
Eubacterium_ruminantium_group	rs13025464	2	201610645	C	T	0.3889	-0.0737077	0.0163786	6.96842e-06	7738
Eubacterium_ruminantium_group	rs2418654	2	71247578	T	C	0.4697	-0.0748879	0.0165852	6.17247e-06	7314
Eubacterium_ruminantium_group	rs6676699	1	197978281	T	G	0.1818	-0.0888124	0.0196447	6.37979e-06	7708
Eubacterium_ruminantium_group	rs73139629	12	63306003	C	A	0.096	-0.115098	0.0247909	5.36199e-06	7314
Eubacterium_ruminantium_group	rs606117	9	2539358	G	A	0.3485	0.0833243	0.018056	4.81639e-06	7263
Eubacterium_ruminantium_group	rs57340348	6	130030114	C	T	0.2121	-0.0979429	0.0212166	4.93278e-06	7314
Eubacterium_ruminantium_group	rs2817174	1	3044181	T	C	0.399	-0.0734306	0.0163687	7.8696e-06	7710
Eubacterium_ruminantium_group	rs10923018	1	88523399	A	G	0.4899	0.0726438	0.0160924	6.79541e-06	7739
Eubacterium_ruminantium_group	rs11637981	15	61289622	T	G	0.4697	-0.073258	0.0160888	5.43671e-06	7718
Eubacterium_ruminantium_group	rs17519472	12	30360954	T	C	0.1818	0.107804	0.0233984	4.70356e-06	7710
Eubacterium_ruminantium_group	rs209813	6	11953633	A	G	0.1667	-0.103488	0.0236391	9.23146e-06	7264
Eubacterium_ventriosum_group	rs11617697	13	98785900	G	A	0.0303	-0.143349	0.0286241	7.21757e-07	11497
Eubacterium_ventriosum_group	rs16884680	8	114445055	T	G	0.0859	-0.0906428	0.0191909	1.73969e-06	15289
Eubacterium_ventriosum_group	rs12964517	18	22460785	A	G	0.2879	0.0587198	0.0123453	2.07499e-06	15289
Eubacterium_ventriosum_group	rs876734	12	52423996	T	C	0.2879	-0.0618696	0.0132532	2.88908e-06	14913
Eubacterium_ventriosum_group	rs3809430	14	44975510	C	T	0.3838	-0.0548171	0.0118426	3.55317e-06	15287
Eubacterium_ventriosum_group	rs72783037	16	60348381	A	C	0.2121	0.0658926	0.0143747	6.54762e-06	15286
Eubacterium_ventriosum_group	rs73849225	4	126371814	C	T	0.0808	0.0975711	0.0224388	5.20909e-06	14573
Eubacterium_ventriosum_group	rs35179274	14	51960625	T	C	0.2727	-0.0627263	0.013786	5.75792e-06	15287
Eubacterium_ventriosum_group	rs78250280	1	147291928	A	G	0.1566	0.0749762	0.0164404	3.35791e-06	14835
Eubacterium_ventriosum_group	rs66746423	1	109398264	T	C	0.1162	0.0751501	0.0164978	6.11142e-06	14578
Eubacterium_ventriosum_group	rs6704822	2	203661779	G	A	0.1162	0.0739179	0.0166705	6.6223e-06	15289
Eubacterium_ventriosum_group	rs13082419	3	107736434	T	C	0.2071	-0.0715522	0.016137	9.55987e-06	14501
Eubacterium_xylanophilum_group	rs17830032	20	57995506	A	G	0.0505	-0.160597	0.0310515	2.38893e-07	9527
Eubacterium_xylanophilum_group	rs13239072	7	43566344	A	G	0.2828	0.0687427	0.0142728	1.81783e-06	13307
Eubacterium_xylanophilum_group	rs2213117	11	131009660	G	T	0.1263	0.0877797	0.0189012	4.21329e-06	12878
Eubacterium_xylanophilum_group	rs10917203	1	22627266	C	A	0.3889	0.0612633	0.0130917	3.15155e-06	12930
Eubacterium_xylanophilum_group	rs112176119	16	73696771	T	C	0.0758	-0.113455	0.0245762	3.32766e-06	12199
Eubacterium_xylanophilum_group	rs1999224	9	130498120	T	G	0.0859	-0.0949051	0.0203503	3.75492e-06	13309
Eubacterium_xylanophilum_group	rs75586835	4	87891938	G	A	0.0556	-0.114498	0.0263455	9.38708e-06	12550
Faecalibacterium	rs6910935	1	246780557	G	C	0.0455	0.134864	0.0277032	1.12633e-06	12640
Faecalibacterium	rs1271565	6	131587157	G	A	0.3131	-0.0576251	0.0119649	1.4634e-06	17638
Faecalibacterium	rs75499067	14	64044097	T	C	0.0455	0.227585	0.0465522	1.0145e-06	4526
Faecalibacterium	rs10927394	16	6099863	T	C	0.0152	-0.232262	0.0512364	5.81123e-06	3495
Faecalibacterium	rs114946999	2	37125235	T	C	0.1061	-0.0861565	0.01896	5.51681e-06	15673
Faecalibacterium	rs12753492	1	14201546	C	A	0.1919	0.0641305	0.0149933	1.89203e-05	17525
Faecalibacterium	rs2835874	21	39027901	C	T	0.0354	-0.0866356	0.0196496	1.03834e-05	17567
Faecalibacterium	rs11776390	8	38593645	C	T	0.101	-0.078354	0.017183	5.11638e-06	16718
Family_XIII_AD3011_group	rs9852893	3	3556826	G	C	0.2626	0.0657834	0.0129056	3.44589e-07	14184
Family_XIII_AD3011_group	rs62200412	20	4618639	T	C	0.1515	-0.0800851	0.0163834	1.01774e-06	13661
Family_XIII_AD3011_group	rs16840310	1	240694163	G	A	0.3131	-0.0608052	0.0122149	6.42604e-07	14201
Family_XIII_AD3011_group	rs16940167	15	58683697	T	C	0.1717	0.0732552	0.0159898	4.61942e-06	14201
Family_XIII_AD3011_group	rs17156849	7	28603985	A	G	0.0556	-0.112891	0.0245292	4.17849e-06	13352
Family_XIII_AD3011_group	rs62029761	16	16006242	G	A	0.0707	0.128753	0.0276002	3.08725e-06	9655
Family_XIII_AD3011_group	rs149302	5	14159925	C	T	0.2222	-0.0645635	0.0143225	6.54904e-06	14192
Family_XIII_AD3011_group	rs12314465	12	18141658	G	A	0.0808	-0.0919724	0.0197199	3.10212e-06	13568
Family_XIII_AD3011_group	rs11126423	2	74195551	T	C	0.0859	0.0904399	0.0196301	4.08134e-06	13735
Family_XIII_UCG-001	rs112362903	17	33761027	G	A	0.0253	-0.149047	0.0333271	7.74037e-06	8579
Family_XIII_UCG-001	rs12049454	1	85228325	C	T	0.303	-0.0647298	0.0134065	1.37756e-06	12748
Family_XIII_UCG-001	rs1426266	3	188224096	C	T	0.2626	-0.0665521	0.0137151	1.21927e-06	12751
Family_XIII_UCG-001	rs3842897	1	183503664	A	G	0.0707	-0.112639	0.0242751	3.48209e-06	12407
Family_XIII_UCG-001	rs62414802	6	76598635	T	C	0.2879	-0.0611904	0.013457	5.43875e-06	12750
Family_XIII_UCG-001	rs7119679	11	94681786	A	G	0.1515	-0.0809085	0.0174782	3.67247e-06	12445
Family_XIII_UCG-001	rs8076666	17	78223817	G	A	0.1212	0.088655	0.0198094	7.62689e-06	12265
Flavonifractor	rs114873521	5	168218403	T	C	0.0707	-0.130067	0.0294087	9.74623e-06	9156
Flavonifractor	rs11811696	1	237351354	C	T	0.0707	-0.116063	0.0241012	1.46724e-06	10221
Flavonifractor	rs12030302	1	77887835	G	A	0.4899	-0.0692276	0.0137467	4.755e-07	10805
Flavonifractor	rs34066017	11	44849689	G	A	0.2576	0.0764294	0.0159789	1.7258e-06	10705
Fusicatenibacter	rs10439674	21	42681392	G	A	0.2222	-0.0572129	0.0130007	1.0787e-05	17381
Fusicatenibacter	rs167879	20	55937366	T	C	0.2121	-0.0659543	0.0148763	9.27033e-06	16542
Fusicatenibacter	rs16866708	2	226631165	A	G	0.1263	-0.0703526	0.0155832	6.34228e-06	16626
Fusicatenibacter	rs1864685	17	70721782	C	A	0.4596	-0.0494799	0.0108105	4.71629e-06	17374
Fusicatenibacter	rs2025938	10	112177119	A	G	0.0758	-0.0967298	0.0205426	2.49239e-06	15626
Fusicatenibacter	rs206581	18	10370596	G	A	0.197	-0.0568339	0.0127894	8.83731e-06	17384
Fusicatenibacter	rs2132128	8	15360718	A	G	0.1364	-0.0771914	0.0160344	1.47867e-06	17370
Fusicatenibacter	rs3303	10	120447429	C	T	0.1061	-0.0953657	0.020407	2.9656e-06	16877
Fusicatenibacter	rs4378146	1	24927625	C	A	0.303	-0.0616691	0.0125259	8.5084e-07	17384
Fusicatenibacter	rs60254196	7	148856720	G	A	0.4899	-0.0492427	0.0109365	6.71255e-06	16978
Fusicatenibacter	rs62353480	5	29595000	G	A	0.1818	-0.0701397	0.0145589	1.45254e-06	16119
Fusicatenibacter	rs6515626	20	25257001	A	G	0.0303	0.141575	0.0313559	6.32857e-06	7796
Fusicatenibacter	rs73103914	12	58658311	G	A	0.2576	-0.0597324	0.0134458	8.89326e-06	17384
Fusicatenibacter	rs792108	2	5532793	C	T	0.3333	-0.0508345	0.0113843	7.99538e-06	16978
Fusicatenibacter	rs8028026	15	88353215	G	A	0.101	-0.0792146	0.0180505	1.14133e-05	16522
Fusicatenibacter	rs8063430	16	73821805	C	T	0.0909	-0.104026	0.022217	2.83673e-06	15552
Gordonibacter	rs13412653	2	30158494	C	A	0.3535	0.107597	0.0239228	6.86928e-06	3723
Gordonibacter	rs16955299	17	52957210	A	G	0.0606	-0.196423	0.0433538	5.87889e-06	3572
Gordonibacter	rs322296	7	136937189	A	G	0.1111	0.17869	0.037722	2.16888e-06	3595
Gordonibacter	rs3765837	1	210628449	G	T	0.0707	-0.190729	0.0433608	1.08934e-05	3556
Gordonibacter	rs4596722	9	88787144	G	A	0.5	0.102908	0.0231571	8.83352e-06	3723
Gordonibacter	rs71545975	7	47144505	G	A	0.1162	-0.153972	0.0338918	5.54456e-06	3556
Gordonibacter	rs72714787	4	136768501	A	C	0.0657	0.181405	0.0377102	1.50553e-06	3723
Haemophilus	rs10781340	9	78752170	A	G	0.1869	0.0948915	0.0203221	3.02108e-06	9037
Haemophilus	rs111582866	16	48742489	A	G	0.096	-0.124265	0.026016	1.78376e-06	8370
Haemophilus	rs35509	12	115493337	A	G	0.096	0.128249	0.0268779	1.82825e-06	8430
Haemophilus	rs4822728	22	26891808	C	T	0.4141	0.0705861	0.0151388	3.12228e-06	9119
Haemophilus	rs78909003	9	105650242	C	T	0.0707	-0.246256	0.0503924	1.02507e-06	3559
Holdemanella	rs12513188	4	71000791	A	G	0.1616	0.0903906	0.0195276	3.67684e-06	7700
Holdemanella	rs17586763	13	50932063	C	T	0.0152	-0.227285	0.0510135	8.37434e-06	3817
Holdemanella	rs1926302	1	65153340	A	G	0.1313	-0.107972	0.0231421	3.07706e-06	7702
Holdemanella	rs34187114	8	138623633	A	C	0.1465	-0.104505	0.022601	3.76537e-06	7704
Holdemanella	rs35228298	3	85392882	A	G	0.2071	0.0934832	0.0202886	4.07197e-06	7456
Holdemanella	rs4541991	9	105004835	C	T	0.2778	-0.0927334	0.0194435	1.84788e-06	7657
Holdemanella	rs62113381	19	7668225	C	T	0.1818	-0.105447	0.0232029	5.50485e-06	7310
Holdemanella	rs73011279	19	15020095	C	T	0.2172	-0.0961669	0.0199336	1.40459e-06	7456
Holdemania	rs10885477	10	115332413	C	T	0.0707	-0.135137	0.0301894	7.59521e-06	8690
Holdemania	rs111745969	15	93110222	G	A	0.0505	0.120677	0.0265781	5.61309e-06	8233
Holdemania	rs113593397	8	123973840	G	A	0.0657	-0.128935	0.0282526	5.02749e-06	8296
Holdemania	rs116500994	13	81685543	T	G	0.0404	-0.13755	0.0293386	2.75378e-06	8432
Holdemania	rs12701617	7	38292857	G	A	0.4394	-0.0660617	0.0149427	9.82408e-06	9106
Holdemania	rs1867876	11	18768068	C	T	0.3434	0.0842919	0.0162192	2.02478e-07	9109
Holdemania	rs4146507	5	106209093	T	C	0.2424	0.079488	0.0177002	7.0959e-06	9108
Holdemania	rs4636956	17	26792621	G	A	0.4747	-0.0665866	0.0149839	8.83555e-06	9103
Holdemania	rs73139538	7	63323145	A	G	0.0404	-0.148594	0.0327469	5.68881e-06	8095
Holdemania	rs9500080	6	105737322	T	C	0.2323	0.0926764	0.0178886	2.20998e-07	9106
Holdemania	rs9529719	13	70856516	C	T	0.2929	0.074038	0.0160494	3.96668e-06	9107
Howardella	rs10048062	15	98476920	T	C	0.096	-0.147352	0.0336531	1.19466e-05	3800
Howardella	rs12452946	17	17253288	G	A	0.4848	-0.105833	0.0228941	3.78728e-06	3800
Howardella	rs1484873	18	43206985	G	A	0.0657	-0.227831	0.046335	8.78627e-07	3608
Howardella	rs17167098	7	133154356	A	G	0.101	-0.169366	0.0352068	1.5048e-06	3586
Howardella	rs2154047	14	95452797	A	C	0.0505	-0.192557	0.0420093	4.56879e-06	3623
Howardella	rs36081916	7	93527414	C	T	0.1111	-0.18123	0.0402987	6.88676e-06	3216
Howardella	rs3791893	2	218819396	G	A	0.1162	0.147035	0.034023	1.54871e-05	3795
Howardella	rs609430	4	169178315	G	T	0.404	-0.112045	0.0239328	2.8455e-06	3798
Howardella	rs672217	18	60125134	A	G	0.0909	0.164146	0.0349993	2.73239e-06	3611
Hungatella	rs10044993	5	58424440	A	C	0.1364	0.139547	0.0316748	1.05483e-05	4209
Hungatella	rs13249325	8	14853525	G	T	0.3535	-0.100023	0.0225883	9.50826e-06	4209
Hungatella	rs17092615	14	95973619	A	G	0.1667	0.152235	0.0337867	6.61378e-06	4009
Hungatella	rs34471047	4	166078307	G	A	0.1111	-0.162871	0.03349	1.15459e-06	3950
Hungatella	rs72759041	15	89577376	T	G	0.2525	-0.126025	0.0282242	8.00184e-06	3910
Intestinibacter	rs11109097	12	97928437	T	C	0.2879	0.0624272	0.0138539	6.60283e-06	11886
Intestinibacter	rs118030283	16	5993076	A	G	0.0354	-0.151829	0.0324471	2.87892e-06	8830
Intestinibacter	rs12210583	6	170862029	G	T	0.0556	0.155074	0.0353007	1.11822e-05	7660
Intestinibacter	rs16938435	9	21502923	C	T	0.0758	-0.112189	0.0235439	1.88779e-06	12303
Intestinibacter	rs2098844	11	127703160	T	C	0.4596	-0.0575295	0.0128416	7.46613e-06	12291
Intestinibacter	rs2702387	4	179361262	G	A	0.3687	0.0608559	0.0132145	4.12028e-06	12291
Intestinibacter	rs4327025	15	92446683	A	G	0.1616	-0.0810346	0.0154397	1.53371e-07	12303
Intestinibacter	rs447950	5	148846426	G	A	0.3081	0.0628342	0.0136652	4.2635e-06	12303
Intestinibacter	rs478972	11	125663184	C	T	0.0505	-0.142681	0.0297116	1.56937e-06	10333
Intestinibacter	rs6062862	20	61325223	G	A	0.1263	0.0924508	0.0204658	6.26248e-06	12189
Intestinibacter	rs68093214	3	70657785	T	C	0.2222	0.0662258	0.0149877	9.93124e-06	11886
Intestinibacter	rs6875660	5	159686256	T	C	0.1263	0.0890455	0.0193905	4.38555e-06	12293
Intestinibacter	rs9348442	6	10303945	T	C	0.0556	0.099082	0.0221625	7.79647e-06	12303
Intestinimonas	rs10262702	7	66890843	C	T	0.1414	0.0918017	0.0194885	2.4703e-06	11766
Intestinimonas	rs11258178	10	13124513	G	A	0.3636	0.0660742	0.0134139	8.40123e-07	11766
Intestinimonas	rs17067892	8	3763540	T	C	0.0606	0.107194	0.0250013	1.80678e-05	11544
Intestinimonas	rs1859797	7	22007303	A	G	0.4949	0.060368	0.0131793	4.63801e-06	11766
Intestinimonas	rs2276760	3	150620956	G	A	0.2374	-0.0685234	0.0152546	7.05606e-06	12081
Intestinimonas	rs2731794	5	17209391	T	C	0.0404	0.120632	0.0257529	2.81041e-06	11079
Intestinimonas	rs2930225	16	85327902	T	G	0.2828	0.0729524	0.0152948	1.84468e-06	12003
Intestinimonas	rs4113676	20	6218922	C	A	0.0758	-0.218507	0.0490152	8.27499e-06	3170
Intestinimonas	rs4784055	16	58818770	C	T	0.0606	-0.175324	0.038599	5.56738e-06	3193
Intestinimonas	rs62427239	7	1542452	T	C	0.0505	0.162658	0.0367647	7.62e-07	11766
Intestinimonas	rs6934519	6	67200802	T	C	0.2929	0.0692373	0.0151154	4.63659e-06	12089
Intestinimonas	rs716604	2	6514088	G	A	0.1566	0.0818068	0.0165992	8.29275e-07	12090
Intestinimonas	rs7170984	15	93819735	C	T	0.2828	-0.0658116	0.0140767	2.93664e-06	12090
Intestinimonas	rs72982915	2	140898088	T	C	0.0657	0.183158	0.0402743	5.42187e-06	5591
Lachnoclostridium	rs1031599	3	66725825	T	G	0.0758	-0.078627	0.0175644	7.58796e-06	17398
Lachnoclostridium	rs12566975	1	185091351	C	T	0.4747	-0.0468097	0.0105787	9.64822e-06	17921
Lachnoclostridium	rs1528479	2	167244051	A	G	0.3737	-0.0497798	0.0111919	8.67398e-06	17477
Lachnoclostridium	rs2385421	18	19743455	G	A	0.1061	0.0746186	0.0180734	3.64917e-05	17903
Lachnoclostridium	rs3821998	4	38694566	A	C	0.0657	-0.0864066	0.0192519	7.18272e-06	17920
Lachnoclostridium	rs4738679	8	59370320	A	G	0.3434	-0.0520267	0.011404	5.06389e-06	17921
Lachnoclostridium	rs6112314	20	19300846	C	A	0.3687	-0.0561715	0.0108174	2.0728e-07	17842
Lachnoclostridium	rs615997	3	23037786	C	T	0.4394	0.0511752	0.0106491	1.54278e-06	17911
Lachnoclostridium	rs62285313	3	177470032	G	A	0.0707	0.0864203	0.0181565	1.93848e-06	16991
Lachnoclostridium	rs72829893	17	46694541	T	G	0.0354	0.117472	0.0268103	1.17805e-05	12404
Lachnoclostridium	rs789029	18	1053252	T	C	0.1717	-0.0641288	0.0137974	3.35345e-06	17922
Lachnospira	rs13157098	5	176802250	G	A	0.1667	-0.0768058	0.0155312	7.60423e-07	15947
Lachnospira	rs2520509	12	91006514	G	A	0.3939	0.0519063	0.011578	7.35335e-06	16500
Lachnospira	rs35418758	4	112011125	C	A	0.0859	0.0864686	0.0190315	5.53405e-06	16042
Lachnospira	rs4686798	3	186445436	C	T	0.3687	0.0531826	0.0113747	2.93239e-06	16497
Lachnospira	rs4923324	11	25962890	A	G	0.2677	-0.0617321	0.0133387	3.69108e-06	16490
Lachnospira	rs56791201	2	57701660	C	T	0.3939	0.051823	0.0110697	2.84743e-06	16486
Lachnospiraceae_FCS020_group	rs10030408	4	165795724	G	A	0.3939	0.0549224	0.0122608	7.4816e-06	13767
Lachnospiraceae_FCS020_group	rs10093861	8	121244406	A	G	0.4899	-0.0568869	0.0121152	2.65952e-06	13772
Lachnospiraceae_FCS020_group	rs1254846	10	44346094	A	G	0.0657	0.105963	0.0232501	5.17638e-06	13172
Lachnospiraceae_FCS020_group	rs1363769	19	17865305	C	T	0.0303	-0.200628	0.0449372	8.0204e-06	3555
Lachnospiraceae_FCS020_group	rs2862811	3	165996415	C	T	0.4747	0.0564927	0.0121736	3.47413e-06	13772
Lachnospiraceae_FCS020_group	rs35035870	11	3248876	C	T	0.0303	-0.190615	0.0414403	4.22979e-06	5642
Lachnospiraceae_FCS020_group	rs3999074	10	65563647	T	G	0.4596	-0.0550587	0.0121847	6.22265e-06	13772
Lachnospiraceae_FCS020_group	rs4452603	6	71966268	G	T	0.2677	0.0604208	0.0135965	8.83564e-06	13487
Lachnospiraceae_FCS020_group	rs9788306	13	40419314	T	C	0.3131	-0.062804	0.0130744	1.55857e-06	13772
Lachnospiraceae_UCG_010	rs10414815	19	42586245	C	T	0.0808	0.10453	0.0230253	5.63129e-06	11564
Lachnospiraceae_UCG_010	rs11192447	10	83848397	G	A	0.0707	0.126592	0.024345	1.99371e-07	12695
Lachnospiraceae_UCG_010	rs12346653	9	92267239	T	C	0.2677	0.0657686	0.0139569	2.44994e-06	12816
Lachnospiraceae_UCG_010	rs17730011	6	84772845	A	G	0.2121	-0.0702357	0.015706	7.75283e-06	13226
Lachnospiraceae_UCG_010	rs2833528	21	33193567	T	C	0.3434	-0.0562148	0.0127763	1.08286e-05	13233
Lachnospiraceae_UCG_010	rs336138	5	8146371	T	G	0.1667	0.0779543	0.0171865	5.73924e-06	13236
Lachnospiraceae_UCG_010	rs4576377	7	81410263	C	A	0.3535	-0.0572001	0.0127043	6.71839e-06	13225
Lachnospiraceae_UCG_010	rs72894957	2	185862591	A	G	0.0606	0.222263	0.0486425	4.8932e-06	4316
Lachnospiraceae_UCG_010	rs9981767	21	44079875	C	A	0.2677	0.0655062	0.0131994	6.94804e-07	12816
Lachnospiraceae_NC2004_group	rs117467633	17	21157406	C	T	0.0657	-0.169687	0.0383169	9.48759e-06	5077
Lachnospiraceae_NC2004_group	rs12127733	1	234157721	A	G	0.1616	0.115182	0.0246006	2.8401e-06	6226
Lachnospiraceae_NC2004_group	rs12208226	6	22725908	A	C	0.0909	-0.154739	0.0340372	5.46303e-06	5620
Lachnospiraceae_NC2004_group	rs12863463	13	47512191	A	G	0.0758	-0.156365	0.0345372	5.97024e-06	5516
Lachnospiraceae_NC2004_group	rs17067076	18	58229086	A	G	0.0808	-0.154631	0.0352194	1.1308e-05	4449
Lachnospiraceae_NC2004_group	rs1928659	9	29334137	C	T	0.2576	0.102522	0.0226445	5.96997e-06	5516
Lachnospiraceae_NC2004_group	rs3756315	5	149544722	G	A	0.303	-0.0883469	0.0188397	2.73997e-06	6328
Lachnospiraceae_NC2004_group	rs6116753	20	5330700	A	G	0.2273	0.0994748	0.0209139	1.97085e-06	6278
Lachnospiraceae_UCG_001	rs12131224	1	166199362	T	C	0.1163	0.117095	0.02591	6.20381e-06	9676	rs115343703
Lachnospiraceae_UCG_001	rs2050911	1	82384407	A	G	0.3182	0.0751466	0.0153934	1.05157e-06	10148
Lachnospiraceae_UCG_001	rs2371284	12	56256262	C	T	0.2475	-0.0761893	0.0170127	7.521e-06	9961
Lachnospiraceae_UCG_001	rs437876	3	42568440	C	T	0.3586	0.0784637	0.0144768	5.96083e-08	10150
Lachnospiraceae_UCG_001	rs4981345	14	21455973	C	T	0.3889	-0.0681973	0.0149831	5.32387e-06	9961
Lachnospiraceae_UCG_001	rs573933	9	14477851	C	T	0.1162	-0.107898	0.0232346	3.41951e-06	10150
Lachnospiraceae_UCG_001	rs62496417	7	96965504	G	T	0.2727	-0.0748504	0.0165681	6.2499e-06	10150
Lachnospiraceae_UCG_001	rs7341608	8	56839500	C	T	0.1818	-0.0784757	0.0177648	9.9853e-06	9917
Lachnospiraceae_UCG_001	rs78848836	1	53773248	G	A	0.0354	-0.118868	0.0259753	4.73523e-06	9506
Lachnospiraceae_UCG_001	rs8052586	16	79087756	C	T	0.0404	0.176336	0.0395882	8.41782e-06	6004
Lachnospiraceae_UCG_001	rs8104225	19	13962924	G	A	0.1667	0.0892098	0.0197665	6.3861e-06	9908
Lachnospiraceae_UCG_001	rs985416	3	148269083	T	C	0.202	0.0970258	0.0181807	9.46267e-08	9917
Lachnospiraceae_UCG_004	rs11128180	3	70592215	G	A	0.2172	0.0648288	0.0140126	3.71977e-06	14466
Lachnospiraceae_UCG_004	rs12072562	1	105287469	C	T	0.0657	0.133104	0.0303566	1.16158e-05	9176
Lachnospiraceae_UCG_004	rs12673420	7	71303007	A	G	0.3889	0.0554351	0.0118375	2.82709e-06	14463
Lachnospiraceae_UCG_004	rs12747809	1	240359089	A	G	0.3434	-0.062197	0.0125685	7.47276e-07	14464
Lachnospiraceae_UCG_004	rs12894272	14	40536481	G	A	0.2778	0.0579792	0.0125229	3.65922e-06	14463
Lachnospiraceae_UCG_004	rs233486	6	14817584	G	A	0.2071	-0.0799088	0.017766	6.86434e-06	13710
Lachnospiraceae_UCG_004	rs2444793	6	81318836	T	C	0.4343	-0.0542433	0.0118188	4.44098e-06	14463
Lachnospiraceae_UCG_004	rs2726805	4	183247601	G	A	0.404	0.0548397	0.0120844	5.67787e-06	14466
Lachnospiraceae_UCG_004	rs2882478	2	49904589	A	G	0.4242	-0.0577091	0.0118338	1.07923e-06	14466
Lachnospiraceae_UCG_004	rs35182105	12	24572337	G	A	0.0455	-0.109724	0.024221	5.89474e-06	13170
Lachnospiraceae_UCG_004	rs6656451	1	65990422	T	C	0.4646	-0.05436	0.011947	5.36207e-06	14458
Lachnospiraceae_UCG_004	rs7629954	3	154242406	G	A	0.0758	0.108441	0.023825	5.32492e-06	12568
Lachnospiraceae_UCG_008	rs10793103	11	74391775	T	C	0.298	0.0974344	0.0181279	7.66571e-08	7014
Lachnospiraceae_UCG_008	rs10801803	1	90818872	A	G	0.0859	-0.117029	0.0243085	1.47689e-06	7017
Lachnospiraceae_UCG_008	rs13024781	2	168628871	C	T	0.4596	-0.0798769	0.0168846	2.23674e-06	7016
Lachnospiraceae_UCG_008	rs57091572	6	81214803	G	A	0.1616	-0.110443	0.0235801	2.81718e-06	6950
Lachnospiraceae_UCG_008	rs61944774	12	129539818	G	A	0.0455	0.179838	0.0393797	4.95304e-06	6000
Lachnospiraceae_UCG_008	rs62277846	2	228100140	T	C	0.2172	0.102292	0.0212319	1.45101e-06	7016
Lachnospiraceae_UCG_008	rs75356640	15	31697284	A	G	0.0657	0.136523	0.0303128	6.67434e-06	6423
Lachnospiraceae_UCG_008	rs955844	16	84992314	C	A	0.1919	0.112064	0.0228369	9.24114e-07	6863
Lachnospiraceae_NK4A136_group	rs10952110	7	8497922	T	G	0.4697	0.0487709	0.0109614	8.6145e-06	16764
Lachnospiraceae_NK4A136_group	rs11263806	17	35240097	G	A	0.2576	-0.0524615	0.0116758	7.01658e-06	17236
Lachnospiraceae_NK4A136_group	rs12611395	19	21806125	G	A	0.0808	-0.0902532	0.0199652	6.16887e-06	16486
Lachnospiraceae_NK4A136_group	rs160061	5	6116659	G	A	0.4596	0.0513831	0.0108094	1.99873e-06	17234
Lachnospiraceae_NK4A136_group	rs28540839	8	84735080	C	A	0.4747	0.0508285	0.0110591	4.30521e-06	16764
Lachnospiraceae_NK4A136_group	rs2880566	17	30016653	C	T	0.2071	0.0599578	0.0134693	8.52904e-06	17232
Lachnospiraceae_NK4A136_group	rs4955932	3	55181375	C	T	0.3838	-0.0492283	0.0109388	6.78429e-06	17236
Lachnospiraceae_NK4A136_group	rs59805249	5	90289997	C	T	0.0556	0.0936162	0.0207982	6.75832e-06	15195
Lachnospiraceae_NK4A136_group	rs68104925	14	100177681	C	T	0.3838	-0.0549104	0.0115385	1.94667e-06	17227
Lachnospiraceae_NK4A136_group	rs7073658	10	62175024	G	T	0.404	-0.0499621	0.0109693	5.24525e-06	17236
Lachnospiraceae_NK4A136_group	rs7616165	3	190415145	T	G	0.0455	-0.230542	0.0483465	1.85566e-06	4094
Lachnospiraceae_NK4A136_group	rs76193507	3	161749981	G	A	0.0455	-0.22973	0.0499776	4.29305e-06	3578
Lachnospiraceae_NK4A136_group	rs7832116	8	4842929	G	A	0.1818	-0.0714756	0.0151703	2.45845e-06	17219
Lachnospiraceae_ND3007_group	rs9932954	16	1100633	G	A	0.4646	-0.0561864	0.0115984	1.2705e-06	15222
Lachnospiraceae_ND3007_group	rs72776675	10	14137663	C	T	0.197	-0.0647067	0.014797	1.22575e-05	15302
Lachnospiraceae_ND3007_group	rs2861203	3	172950553	A	G	0.3182	0.0572304	0.0127279	6.90943e-06	15305
Lactobacillus	rs12693845	2	199312684	T	C	0.3586	-0.0805447	0.0177429	5.63737e-06	6958
Lactobacillus	rs1530559	2	135755629	A	G	0.399	0.0804001	0.0178207	6.43403e-06	6655
Lactobacillus	rs16861661	1	18501459	A	G	0.0707	-0.183147	0.038148	1.57909e-06	5325
Lactobacillus	rs62314653	4	109896462	A	C	0.0606	0.187692	0.0394585	1.96787e-06	5944
Lactobacillus	rs7399658	13	23834968	A	G	0.2121	-0.107134	0.0221883	1.37638e-06	6613
Lactobacillus	rs768253	8	69010103	G	T	0.4293	-0.079195	0.0171791	4.02741e-06	6958
Lactococcus	rs10417872	19	28767353	G	T	0.2879	0.118306	0.024522	1.40369e-06	4056
Lactococcus	rs123059	17	2699935	C	T	0.2727	-0.13671	0.0274694	6.46406e-07	3760
Lactococcus	rs12621813	2	31266049	A	G	0.298	0.108423	0.0239978	6.24202e-06	4057
Lactococcus	rs17168302	7	14650221	A	G	0.0505	0.191857	0.0424761	6.27775e-06	4023
Lactococcus	rs2293361	2	54114864	T	C	0.0556	-0.199221	0.0430969	3.78901e-06	3787
Lactococcus	rs4766997	12	113161438	T	C	0.3131	0.114599	0.023839	1.5305e-06	4053
Lactococcus	rs55910161	10	71518643	T	C	0.1465	0.146426	0.0307367	1.89905e-06	3836
Lactococcus	rs6674304	1	116887742	T	C	0.0808	0.200758	0.0442121	5.60458e-06	3869
Marvinbryantia	rs11620597	13	86079090	C	T	0.0707	0.119479	0.0271688	1.09418e-05	11031
Marvinbryantia	rs1187983	1	58441860	T	C	0.1667	-0.0935456	0.0193174	1.28187e-06	11896
Marvinbryantia	rs146541147	19	4542097	A	G	0.0808	0.118845	0.0268423	9.5314e-06	10778
Marvinbryantia	rs2724813	10	12516924	G	A	0.1768	-0.0840769	0.0167551	5.22133e-07	11610
Marvinbryantia	rs2863363	3	166039765	G	A	0.4293	0.0634861	0.0136323	3.20789e-06	11950
Marvinbryantia	rs3125832	1	211400180	C	A	0.2525	0.0679323	0.015012	6.0338e-06	11709
Marvinbryantia	rs61884471	11	45826561	A	G	0.101	0.124426	0.0248431	5.48608e-07	11559
Methanobrevibacter	rs10202904	2	125440268	G	T	0.4798	-0.112811	0.0239106	2.38137e-06	3583
Methanobrevibacter	rs1334944	10	112266046	C	T	0.2778	0.115197	0.0255492	6.5194e-06	3586
Methanobrevibacter	rs4802933	19	52925820	G	A	0.1364	-0.135628	0.0308139	1.07486e-05	3586
Methanobrevibacter	rs6776814	3	15053083	C	T	0.1212	-0.188956	0.0419905	6.79621e-06	3283
Methanobrevibacter	rs73457410	13	41956181	G	A	0.0556	0.218128	0.044466	9.319e-07	3387
Odoribacter	rs10093869	8	1266824	G	A	0.3182	-0.0577795	0.0125389	4.06545e-06	14218
Odoribacter	rs10423795	19	49523088	T	C	0.3737	0.0550695	0.0121164	5.49268e-06	14135
Odoribacter	rs28417404	14	70944224	G	A	0.1667	-0.0726896	0.0161372	6.65362e-06	14698
Odoribacter	rs4793970	17	46763962	G	A	0.2828	-0.0576329	0.0129154	8.10701e-06	14687
Odoribacter	rs6856150	4	11907559	A	G	0.1111	0.0881922	0.0194146	5.55739e-06	14597
Odoribacter	rs74553962	8	69677480	G	T	0.0758	0.121449	0.0264106	4.25556e-06	11803
Olsenella	rs1035588	2	150077190	G	A	0.4646	-0.108148	0.0236848	4.96765e-06	3739
Olsenella	rs17148768	10	10777085	A	G	0.202	0.140434	0.0295602	2.02624e-06	3648
Olsenella	rs2759329	1	231960352	A	G	0.3737	-0.111131	0.0237218	2.80272e-06	3739
Olsenella	rs35225860	1	247642270	G	A	0.0707	-0.223604	0.0482391	3.56391e-06	3630
Olsenella	rs61090148	4	174810498	G	A	0.4747	-0.104783	0.0231343	5.91708e-06	3739
Olsenella	rs62112538	19	4925018	T	C	0.0808	-0.19943	0.0407033	9.6024e-07	3630
Olsenella	rs72691585	9	21884425	A	C	0.0556	-0.249079	0.0520814	1.73137e-06	3078
Olsenella	rs9460691	6	10422207	A	C	0.1869	0.119966	0.0268645	7.98486e-06	3739
Oscillibacter	rs11627628	14	21479605	C	T	0.0556	0.143961	0.0290223	7.03676e-07	8486
Oscillibacter	rs11990279	8	11116314	C	T	0.2727	-0.0824934	0.0180457	4.84594e-06	8528
Oscillibacter	rs12649930	4	3656291	G	T	0.0707	0.121589	0.0259612	2.82042e-06	8794
Oscillibacter	rs133832	22	44834707	C	A	0.2879	-0.0795527	0.0162411	9.66963e-07	8926
Oscillibacter	rs16866406	2	179457147	G	A	0.1212	0.0988765	0.0208795	2.18441e-06	8930
Oscillibacter	rs16934185	9	1798324	G	A	0.0707	-0.129568	0.028157	4.19238e-06	8492
Oscillibacter	rs234108	1	184942671	G	A	0.5	0.0749553	0.0152632	9.06829e-07	8694
Oscillibacter	rs36095275	14	32270129	T	C	0.4293	-0.0752368	0.0156861	1.61545e-06	8694
Oscillibacter	rs4506202	8	21598077	G	A	0.4747	-0.0711323	0.0152261	2.98668e-06	8694
Oscillibacter	rs61883564	11	79013843	G	A	0.1414	-0.101351	0.0221016	4.52443e-06	8930
Oscillospira	rs12206468	6	18093691	A	G	0.0707	-0.133016	0.0269733	8.16503e-07	9554
Oscillospira	rs1954532	14	28151415	C	T	0.1717	-0.0826246	0.0175252	2.42157e-06	9841
Oscillospira	rs28889936	4	89483300	C	A	0.1061	0.114051	0.0252838	6.45768e-06	9758
Oscillospira	rs62422654	6	170474630	T	C	0.1364	0.0898456	0.0198088	5.74302e-06	9769
Oscillospira	rs72866977	6	56160483	C	A	0.0808	-0.130569	0.0281674	3.56138e-06	9098
Oscillospira	rs751183	1	76803093	C	T	0.2475	-0.0774322	0.0172216	6.91655e-06	9841
Oxalobacter	rs10464997	8	20902693	A	G	0.1616	0.137691	0.0294804	3.00321e-06	4650
Oxalobacter	rs111966731	15	93941937	C	T	0.0657	0.213114	0.047162	6.21989e-06	3931
Oxalobacter	rs12002250	9	19682558	C	A	0.0253	0.217122	0.0466317	3.22242e-06	4297
Oxalobacter	rs1569853	6	38550301	C	T	0.1313	-0.138078	0.0296981	3.32953e-06	4492
Oxalobacter	rs36057338	4	189935314	T	G	0.1212	0.207847	0.0421439	8.14592e-07	4244
Oxalobacter	rs3862635	11	126582578	T	C	0.096	-0.172142	0.0394026	1.24933e-05	4469
Oxalobacter	rs4428215	3	171947435	A	G	0.2879	0.130293	0.0242237	7.50149e-08	4655
Oxalobacter	rs6000536	22	37421469	T	C	0.1818	-0.130992	0.0253804	2.45441e-07	4654
Oxalobacter	rs6993398	8	115560689	A	G	0.1515	0.127217	0.0278855	5.06369e-06	4656
Oxalobacter	rs736744	9	87514407	T	C	0.3636	0.117882	0.0211262	2.40671e-08	4655
Parabacteroides	rs115602804	3	191572365	A	G	0.0455	0.10308	0.0222736	3.69374e-06	16394
Parabacteroides	rs4236095	6	47368687	A	G	0.1414	0.0761961	0.0157042	1.2224e-06	16383
Parabacteroides	rs60884758	9	2217340	T	C	0.1717	-0.0702667	0.0142249	7.82429e-07	17293
Parabacteroides	rs6657302	1	85585609	C	T	0.0404	-0.10452	0.0225521	3.57656e-06	16552
Paraprevotella	rs10842464	12	25249743	C	T	0.4747	-0.0758215	0.0172568	1.11426e-05	7178
Paraprevotella	rs145020347	11	114526679	G	A	0.1465	-0.12465	0.0262323	2.01643e-06	6859
Paraprevotella	rs17109926	12	71978728	G	A	0.2121	-0.0988335	0.0216172	4.83115e-06	7179
Paraprevotella	rs17785622	6	83459314	G	A	0.0404	0.248065	0.0524304	2.23056e-06	3288
Paraprevotella	rs2081023	5	174606261	G	A	0.1465	-0.122561	0.0236507	2.19387e-07	7178
Paraprevotella	rs3008582	1	195971173	C	T	0.1061	0.10572	0.0227246	3.2835e-06	7175
Paraprevotella	rs3801748	7	81759508	A	G	0.3485	0.0779721	0.0171691	5.58782e-06	7179
Paraprevotella	rs4756632	11	41079703	T	G	0.0909	-0.138905	0.0289897	1.65499e-06	7179
Paraprevotella	rs4767113	12	114131978	T	C	0.3182	0.0882466	0.018382	1.58097e-06	6900
Paraprevotella	rs58117850	3	149296419	A	C	0.096	-0.149982	0.0324013	3.67632e-06	6838
Parasutterella	rs11715853	3	30163689	A	G	0.3384	-0.0662952	0.0146114	5.69995e-06	11386
Parasutterella	rs2090816	6	137615592	C	A	0.1263	0.0840967	0.0177315	2.10796e-06	11385
Parasutterella	rs35055552	8	114804024	C	T	0.0758	0.109554	0.0235433	3.26645e-06	9970
Parasutterella	rs55877868	17	14692867	C	A	0.1212	-0.104458	0.0228089	4.65668e-06	10588
Parasutterella	rs62273907	3	156550415	G	A	0.0556	0.229468	0.0502262	4.9077e-06	3691
Parasutterella	rs6809952	3	193896709	A	G	0.3081	-0.0684957	0.0150892	5.64143e-06	11077
Parasutterella	rs6828768	4	65556925	T	C	0.4899	0.0636852	0.0132645	1.57742e-06	11386
Parasutterella	rs7303158	12	5275540	T	C	0.4343	0.0646859	0.0134256	1.44928e-06	11386
Parasutterella	rs7311004	12	53260710	C	T	0.4091	-0.0617522	0.0136438	6.01066e-06	11384
Parasutterella	rs7572229	2	72235444	A	G	0.4646	0.066273	0.0132736	5.94953e-07	11383
Parasutterella	rs8039785	15	67316307	G	T	0.4495	0.0618345	0.0133	3.33226e-06	11383
Parasutterella	rs823424	8	16674526	A	G	0.2121	-0.0713448	0.0156958	5.48139e-06	11386
Peptococcus	rs10031059	4	35358594	C	T	0.2071	-0.121167	0.0225844	8.09252e-08	5526
Peptococcus	rs11001948	10	78724969	A	C	0.0455	-0.191013	0.038102	5.35342e-07	5607
Peptococcus	rs12069354	1	216223782	T	C	0.0909	0.16763	0.03795	1.00026e-05	5352
Peptococcus	rs2054133	2	33691809	A	G	0.4747	0.0895433	0.0188332	1.98884e-06	5657
Peptococcus	rs36121075	20	43118017	G	A	0.1111	-0.14067	0.030628	4.37213e-06	5301
Peptococcus	rs5770862	22	50973113	C	T	0.096	0.162018	0.0356813	5.60708e-06	5431
Peptococcus	rs62424012	6	99020209	A	G	0.1162	0.137164	0.0292136	2.66331e-06	5656
Peptococcus	rs7033353	9	104595848	G	T	0.3737	0.090152	0.018995	2.07388e-06	5657
Peptococcus	rs77681628	13	91182556	T	C	0.0758	0.200307	0.0387328	2.32198e-07	4842
Phascolarctobacterium	rs12618201	2	174436533	G	A	0.4141	0.0641657	0.0138202	3.4356e-06	11113
Phascolarctobacterium	rs1264476	8	102434276	G	T	0.1818	0.0767335	0.0166041	3.81255e-06	11104
Phascolarctobacterium	rs130483	22	47942612	G	A	0.3485	0.0655056	0.0143596	5.07144e-06	11096
Phascolarctobacterium	rs28525131	14	21358155	A	G	0.0859	-0.118657	0.0269048	1.03249e-05	10457
Phascolarctobacterium	rs56069061	3	168339417	A	G	0.096	-0.111306	0.0230694	1.4013e-06	11007
Phascolarctobacterium	rs56157888	4	183252836	C	A	0.1667	0.0954864	0.0193976	8.54111e-07	10031
Phascolarctobacterium	rs74540770	3	186553389	A	G	0.0303	-0.121014	0.0258621	2.87965e-06	9403
Phascolarctobacterium	rs75882962	12	53098742	C	T	0.1212	0.0968661	0.0190575	3.71851e-07	10710
Prevotella_7	rs11035469	11	39809747	G	A	0.1768	-0.144165	0.0311897	3.79671e-06	3488
Prevotella_7	rs118038478	16	47237609	G	A	0.1061	0.205676	0.0468917	1.15358e-05	3295
Prevotella_7	rs12124567	1	3343802	G	A	0.2677	-0.121281	0.0275017	1.03394e-05	3283
Prevotella_7	rs12195431	6	91019654	C	T	0.096	0.196528	0.0442322	8.8674e-06	3489
Prevotella_7	rs2240542	2	242066314	T	C	0.2323	0.12085	0.0261776	3.902e-06	3489
Prevotella_7	rs2918132	10	133000320	T	C	0.3636	-0.114648	0.0254916	6.8756e-06	3318
Prevotella_7	rs57404562	2	12101762	A	C	0.1717	0.155486	0.0316057	8.67337e-07	3487
Prevotella_7	rs9426434	1	29736216	C	T	0.2576	-0.123657	0.0278514	9.00071e-06	3318
Prevotella_7	rs9959718	18	71442664	A	G	0.2677	0.133012	0.0275361	1.36222e-06	3489
Prevotella_9	rs111509883	19	639161	C	T	0.0404	0.171131	0.0347624	8.52865e-07	6960
Prevotella_9	rs11685699	2	11232685	T	C	0.0758	-0.141357	0.0295665	1.74423e-06	8342
Prevotella_9	rs117271932	22	44236460	G	A	0.0556	0.208089	0.0440393	2.30039e-06	4878
Prevotella_9	rs12648235	4	161115744	C	T	0.1414	0.0785902	0.0177676	9.72305e-06	10271
Prevotella_9	rs1304512	5	63736025	A	G	0.2121	0.0761593	0.0165885	4.40923e-06	9790
Prevotella_9	rs2104588	10	12497581	C	T	0.1465	0.105558	0.023773	8.98487e-06	9268
Prevotella_9	rs2495052	1	14161251	G	A	0.1515	0.0838978	0.0188523	8.57634e-06	9790
Prevotella_9	rs2683313	8	19115604	G	A	0.2929	-0.0724576	0.0151603	1.75788e-06	10260
Prevotella_9	rs4968431	17	59421778	T	G	0.3283	0.0640113	0.0144162	8.9865e-06	10271
Prevotella_9	rs72815774	2	91954502	C	T	0.101	-0.176186	0.0393068	7.38334e-06	5728
Prevotella_9	rs746764	20	21470713	C	T	0.1566	-0.0915772	0.0193245	2.14862e-06	9385
Prevotella_9	rs9428102	1	118852817	G	A	0.2222	-0.0778845	0.0176068	9.70957e-06	10264
Rikenellaceae_RC9_gut_group	rs12501673	4	163830516	G	A	0.3283	0.116395	0.0262253	9.06814e-06	3334
Rikenellaceae_RC9_gut_group	rs17032291	4	155865671	C	T	0.1566	-0.169579	0.0368251	4.12526e-06	3206
Rikenellaceae_RC9_gut_group	rs17582787	4	149562638	G	A	0.1061	-0.157739	0.0339924	3.47693e-06	3320
Rikenellaceae_RC9_gut_group	rs2074881	19	1970021	C	T	0.197	-0.142236	0.032391	1.12715e-05	3315
Rikenellaceae_RC9_gut_group	rs2900503	9	112657543	T	G	0.1566	-0.172329	0.0326671	1.32533e-07	3320
Rikenellaceae_RC9_gut_group	rs2998141	10	135010198	C	T	0.2525	-0.136346	0.0293073	3.28239e-06	3330
Rikenellaceae_RC9_gut_group	rs4270579	4	84698188	A	G	0.2323	-0.118021	0.0271041	1.33453e-05	3331
Rikenellaceae_RC9_gut_group	rs4717843	7	73334987	T	G	0.3586	-0.119376	0.0260548	4.61155e-06	3220
Rikenellaceae_RC9_gut_group	rs80309088	6	165668732	A	G	0.1111	0.17405	0.0383423	5.64226e-06	3170
Rikenellaceae_RC9_gut_group	rs9887954	1	164800873	A	G	0.4141	-0.114849	0.0249013	3.98457e-06	3330
Romboutsia	rs10279978	7	5319387	G	A	0.2677	-0.0622202	0.0127675	1.09741e-06	14143
Romboutsia	rs11221428	11	99665050	C	T	0.1212	-0.0726779	0.0158263	4.38563e-06	14187
Romboutsia	rs16843578	1	171903885	T	C	0.0606	-0.0875276	0.0196779	8.6664e-06	14186
Romboutsia	rs28603357	7	106406824	C	T	0.0808	-0.214911	0.0474739	5.98477e-06	3693
Romboutsia	rs34302036	7	78136725	G	A	0.3889	0.0550261	0.0120835	5.26772e-06	14185
Romboutsia	rs61841503	10	17019559	A	G	0.1616	0.092888	0.0171454	6.03841e-08	13568
Romboutsia	rs62504452	7	145760298	G	A	0.1566	-0.0710048	0.0156654	5.8268e-06	14178
Romboutsia	rs75200530	8	5088054	G	T	0.0303	-0.190644	0.0421065	5.96371e-06	5246
Romboutsia	rs75987356	2	16066705	A	G	0.0707	-0.129578	0.0280454	3.83186e-06	10466
Roseburia	rs12740451	1	95178974	C	T	0.1313	0.0697527	0.0153607	5.59944e-06	17837
Roseburia	rs147990086	1	145655256	G	A	0.2374	-0.0578936	0.01324	1.22758e-05	17840
Roseburia	rs16910295	11	12009569	C	T	0.0909	-0.0980434	0.020957	2.89237e-06	16648
Roseburia	rs2160994	12	50650057	C	T	0.4242	0.0550687	0.0112481	9.78986e-07	17444
Roseburia	rs2943022	5	89598914	C	T	0.3788	0.0493786	0.0106763	3.74513e-06	17854
Roseburia	rs302266	1	194183650	C	T	0.1212	-0.0777312	0.0172985	7.00572e-06	17056
Roseburia	rs329182	5	125076494	C	T	0.1313	0.0690327	0.0152884	6.32082e-06	17854
Roseburia	rs55858165	15	86512809	C	A	0.0859	0.179284	0.0404954	9.54304e-06	5447
Roseburia	rs57466170	15	37859065	T	C	0.0909	0.0741405	0.0171601	1.55663e-05	17333
Roseburia	rs6445851	3	57116228	A	G	0.4141	-0.0497336	0.0108158	4.26107e-06	17851
Roseburia	rs75326254	6	166170836	T	C	0.0354	-0.104628	0.0230897	5.86046e-06	15893
Ruminiclostridium_5	rs10827477	10	35262588	G	A	0.298	-0.0547387	0.0115163	2.00294e-06	17391
Ruminiclostridium_5	rs113753996	5	32477664	C	T	0.101	0.0820689	0.0174463	2.54991e-06	16680
Ruminiclostridium_5	rs1223978	13	108775162	C	T	0.4394	0.0484169	0.0108254	7.7304e-06	17381
Ruminiclostridium_5	rs1492620	6	50405920	C	T	0.0859	-0.0830505	0.0180073	3.98724e-06	17397
Ruminiclostridium_5	rs2791343	8	131316030	C	T	0.3131	0.051717	0.0113369	5.07074e-06	17392
Ruminiclostridium_5	rs2833828	21	33811886	A	G	0.4596	0.0489617	0.0108702	6.66208e-06	17397
Ruminiclostridium_5	rs4955951	3	55243531	G	A	0.1061	-0.0713749	0.0165826	1.67593e-05	17397
Ruminiclostridium_5	rs6121460	20	60293505	A	G	0.0657	0.0932955	0.0199206	2.82197e-06	17318
Ruminiclostridium_6	rs71414120	14	56938952	G	T	0.0303	0.200894	0.0406434	7.699e-07	5567
Ruminiclostridium_6	rs61060922	16	72136154	G	T	0.0404	0.15913	0.0322283	7.91022e-07	8955
Ruminiclostridium_6	rs79968172	1	240503826	A	G	0.0657	0.11614	0.0243083	1.77252e-06	12802
Ruminiclostridium_6	rs11992182	8	79766499	C	A	0.2222	0.0625299	0.0137876	5.75375e-06	13381
Ruminiclostridium_6	rs12362316	11	40275998	G	A	0.1566	0.0743588	0.0154466	1.47993e-06	13381
Ruminiclostridium_6	rs72991535	18	76018244	G	T	0.0909	0.135604	0.0295174	4.34775e-06	9642
Ruminiclostridium_6	rs9555756	13	111703249	C	A	0.1364	-0.0804138	0.0176692	5.33725e-06	13369
Ruminiclostridium_6	rs792058	2	5548605	A	G	0.4343	0.0554234	0.0125423	9.91992e-06	12933
Ruminiclostridium_6	rs10829821	10	132651293	C	T	0.0859	-0.097606	0.0216072	6.26391e-06	12802
Ruminiclostridium_6	rs589368	11	86252317	A	G	0.0606	-0.146727	0.0330138	8.8139e-06	6880
Ruminiclostridium_6	rs116969552	10	128214403	G	A	0.0253	-0.166823	0.0376681	9.47796e-06	6824
Ruminiclostridium_6	rs2548459	19	49209339	T	C	0.4242	0.0554866	0.0122755	6.18033e-06	13377
Ruminiclostridium_6	rs56212330	7	101268877	G	A	0.3283	0.0587451	0.0132078	8.6771e-06	13378
Ruminiclostridium_6	rs35362464	4	36478011	A	C	0.1869	0.0720077	0.0165387	1.33737e-05	13308
Ruminiclostridium_9	rs12040548	1	247710285	T	G	0.2576	0.0570422	0.0122359	3.13347e-06	16721
Ruminiclostridium_9	rs6082461	20	2210530	C	A	0.1616	0.0586425	0.0131004	7.59162e-06	16650
Ruminiclostridium_9	rs74303178	8	14697544	C	T	0.3081	0.0532742	0.0119274	7.94909e-06	16706
Ruminiclostridium_9	rs9522712	13	90441578	C	T	0.1869	0.0699728	0.0154939	6.29747e-06	16725
Ruminiclostridium_9	rs7137760	12	10702414	T	C	0.4848	0.050797	0.0112182	5.95234e-06	16722
Ruminococcaceae_NK4A214_group	rs11241747	5	123846318	T	C	0.3838	0.0533858	0.0120035	8.68605e-06	14822
Ruminococcaceae_NK4A214_group	rs11586410	1	157338888	A	G	0.1414	-0.0863422	0.0169937	3.7577e-07	14822
Ruminococcaceae_NK4A214_group	rs12642039	4	159932022	C	T	0.2828	-0.0553003	0.0119397	3.62826e-06	15276
Ruminococcaceae_NK4A214_group	rs12731	2	239087912	G	A	0.4192	-0.0527684	0.0115053	4.50892e-06	15288
Ruminococcaceae_NK4A214_group	rs13087692	3	84725039	G	T	0.2879	0.0574623	0.012594	5.05025e-06	15288
Ruminococcaceae_NK4A214_group	rs136761	22	49796014	A	G	0.3434	-0.0587521	0.0119155	8.19182e-07	14822
Ruminococcaceae_NK4A214_group	rs147475196	3	26509287	G	A	0.0505	-0.133769	0.0295196	5.85611e-06	9917
Ruminococcaceae_NK4A214_group	rs35559912	5	35288938	C	T	0.0556	-0.0925071	0.0203674	5.57434e-06	13976
Ruminococcaceae_NK4A214_group	rs4814689	20	18030357	T	C	0.0808	-0.1083	0.0230708	2.67585e-06	14009
Ruminococcaceae_NK4A214_group	rs5994253	22	17793012	G	A	0.1566	-0.0811302	0.0157621	2.6444e-07	15288
Ruminococcaceae_NK4A214_group	rs62027366	16	24073806	C	T	0.197	0.0615389	0.0137612	7.75199e-06	14822
Ruminococcaceae_NK4A214_group	rs6681678	1	100248591	T	C	0.0606	-0.100174	0.024	2.99404e-05	13031
Ruminococcaceae_NK4A214_group	rs7573569	2	141897042	C	T	0.0657	0.107739	0.0233638	4.00079e-06	14822
Ruminococcus_gauvreauii_group	rs10931481	2	191954852	A	G	0.303	0.0610096	0.0130484	3.38211e-06	13382
Ruminococcus_gauvreauii_group	rs12079579	1	161880482	G	A	0.0859	0.0955324	0.0213436	5.03725e-06	12986
Ruminococcus_gauvreauii_group	rs1391597	12	61119266	T	C	0.3889	0.0590284	0.0124874	1.85964e-06	13382
Ruminococcus_gauvreauii_group	rs2047242	10	29201860	G	A	0.3232	-0.067603	0.0133738	2.46372e-07	13369
Ruminococcus_gauvreauii_group	rs2166943	8	137090850	C	A	0.4242	0.0566974	0.0123497	5.27717e-06	13377
Ruminococcus_gauvreauii_group	rs289410	15	85563483	A	G	0.2525	-0.0654926	0.0139101	2.27464e-06	13380
Ruminococcus_gauvreauii_group	rs431418	5	166419552	G	A	0.1364	-0.094737	0.0210157	5.53667e-06	13289
Ruminococcus_gauvreauii_group	rs71386687	16	2767894	G	T	0.0859	0.121037	0.02386	2.90761e-07	11340
Ruminococcus_gauvreauii_group	rs73802842	4	18824860	A	C	0.1364	0.0736808	0.0169665	7.48026e-06	13382
Ruminococcus_gauvreauii_group	rs9870933	3	112372317	G	A	0.3384	0.0621643	0.0126072	8.4912e-07	13382
Ruminococcus_gnavus_group	rs11597105	10	6512581	G	A	0.1515	0.114673	0.0250653	6.94868e-06	6328
Ruminococcus_gnavus_group	rs11864644	16	433078	C	T	0.0707	-0.139804	0.0318253	5.0088e-06	6241
Ruminococcus_gnavus_group	rs12136548	1	115168097	T	C	0.298	0.0901946	0.0196476	3.09631e-06	6401
Ruminococcus_gnavus_group	rs12989336	2	36259341	A	G	0.3384	-0.0846861	0.0187936	7.11808e-06	6401
Ruminococcus_gnavus_group	rs13163520	5	18662686	A	G	0.1616	-0.127377	0.0233883	5.61015e-08	6326
Ruminococcus_gnavus_group	rs2909242	8	129224680	A	C	0.3434	-0.0909965	0.018351	7.40957e-07	6401
Ruminococcus_gnavus_group	rs3124783	9	135838591	G	A	0.1364	-0.11599	0.0249099	2.6652e-06	6401
Ruminococcus_gnavus_group	rs4388134	4	190110710	T	C	0.2222	-0.0904997	0.0203544	9.11637e-06	6399
Ruminococcus_gnavus_group	rs62167033	2	144700007	C	T	0.0758	0.185289	0.0396295	3.49529e-06	5194
Ruminococcus_gnavus_group	rs78399089	3	146290310	C	T	0.0707	0.144445	0.0326618	6.62998e-06	5944
Ruminococcus_gnavus_group	rs934940	2	122096018	C	A	0.1919	-0.105045	0.0229588	2.73705e-06	6309
Ruminococcus_torques_group	rs10904297	10	4639762	G	A	0.0354	-0.167804	0.0389812	2.69e-06	3143
Ruminococcus_torques_group	rs10967781	9	27225258	A	C	0.2626	0.0507994	0.0113322	8.37e-06	17791
Ruminococcus_torques_group	rs1475330	6	67262102	C	T	0.298	0.0523492	0.01182	8.13e-06	17353
Ruminococcus_torques_group	rs35866622	19	49218060	C	T	0.4747	-0.0612024	0.0109421	2.21e-08	17240
Ruminococcus_torques_group	rs4073731	11	132663147	C	T	0.1667	0.0651948	0.0142221	4.05e-06	17793
Ruminococcus_torques_group	rs77034621	8	76769843	G	T	0.0556	-0.151553	0.0335878	6.07e-06	8567
Ruminococcus_1	rs7117576	11	114023573	G	A	0.0707	0.0829505	0.0170891	1.21003e-06	16606
Ruminococcus_1	rs17781867	17	71256018	T	C	0.0707	0.0999271	0.0211728	2.36314e-06	14349
Ruminococcus_1	rs7583465	2	10533921	T	C	0.3687	0.0527654	0.0112619	2.7954e-06	16588
Ruminococcus_1	rs78572139	5	15944587	A	G	0.0808	0.125038	0.0279411	7.63966e-06	11667
Ruminococcus_1	rs6493760	15	55439182	T	C	0.4141	0.0535262	0.0115885	3.85737e-06	16126
Ruminococcus_1	rs11783695	8	144596903	T	G	0.1717	-0.0734114	0.0161398	5.40376e-06	16606
Ruminococcus_1	rs3819978	1	241789757	T	C	0.0505	-0.11504	0.0260137	9.76645e-06	12769
Ruminococcus_1	rs6750529	2	182027603	T	C	0.2121	0.0569701	0.0127423	7.78761e-06	16607
Ruminococcus_1	rs6105066	20	13258628	C	T	0.2525	-0.0607052	0.013425	6.13145e-06	16049
Ruminococcus_2	rs78120384	3	106664363	G	A	0.0505	-0.192815	0.0392045	8.73449e-07	6082
Ruminococcus_2	rs2997412	13	62067781	G	A	0.3384	-0.0568439	0.0122325	3.36843e-06	15336
Ruminococcus_2	rs2368224	2	182656416	G	T	0.0404	0.199648	0.0438453	5.27729e-06	3026
Ruminococcus_2	rs4400279	7	16804578	G	A	0.3687	0.0546114	0.0120077	5.4155e-06	15333
Ruminococcus_2	rs58681734	9	137557890	G	A	0.1465	0.0723875	0.0160787	6.72933e-06	15338
Ruminococcus_2	rs1819812	7	151435722	T	G	0.1111	0.0842356	0.0184893	5.21611e-06	14868
Ruminococcus_2	rs12406309	1	108074445	C	A	0.1667	-0.063193	0.0142275	8.92953e-06	15339
Ruminococcus_2	rs55707116	9	79919385	A	C	0.1263	0.0865521	0.0189141	4.73798e-06	15336
Ruminococcus_2	rs4799823	18	33456427	T	C	0.1162	0.0837001	0.0182263	4.38424e-06	14650
Ruminococcus_2	rs61791565	4	24655463	C	T	0.3283	-0.0523503	0.0117119	7.82762e-06	15319
Ruminococcus_2	rs7693984	4	4268322	A	G	0.0909	-0.102822	0.0235087	1.22111e-05	14154
Ruminococcaceae_UCG-014	rs115777838	5	26110626	C	T	0.0404	-0.18835	0.0386643	1.10806e-06	5674
Ruminococcaceae_UCG-014	rs72809222	2	57205854	C	T	0.2323	0.0671775	0.0139838	1.55563e-06	13922
Ruminococcaceae_UCG-014	rs12638134	3	101334609	G	T	0.3687	0.0582548	0.0119657	1.12466e-06	14403
Ruminococcaceae_UCG-014	rs56105232	9	14363769	A	G	0.0505	0.139276	0.0299132	3.22415e-06	9190
Ruminococcaceae_UCG-014	rs995642	2	134854659	T	C	0.3485	0.060048	0.0126417	2.0342e-06	14402
Ruminococcaceae_UCG-014	rs10941294	5	36435597	T	C	0.0657	-0.122057	0.0260017	2.67634e-06	12615
Ruminococcaceae_UCG-014	rs10495392	1	237422989	T	C	0.1111	-0.082486	0.0187194	1.05087e-05	13902
Ruminococcaceae_UCG-014	rs34402072	8	3636548	T	C	0.1515	-0.0688023	0.0156083	1.04299e-05	13863
Ruminococcaceae_UCG-013	rs12781711	10	2219930	T	C	0.2929	-0.0656129	0.0117477	2.33443e-08	16772
Ruminococcaceae_UCG-013	rs12189346	5	141395140	A	G	0.202	0.0684961	0.014558	2.53818e-06	16470
Ruminococcaceae_UCG-013	rs16918863	10	19780463	C	A	0.0455	0.111491	0.0240157	3.44333e-06	12643
Ruminococcaceae_UCG-013	rs11581881	1	9361576	T	C	0.1717	0.0661211	0.0144736	4.91517e-06	15730
Ruminococcaceae_UCG-013	rs2730183	8	40311885	A	G	0.4394	-0.0488692	0.0109907	8.73243e-06	16772
Ruminococcaceae_UCG-013	rs9313055	5	3628882	C	T	0.0657	0.105087	0.023446	7.39141e-06	15764
Ruminococcaceae_UCG-013	rs12336782	9	13609119	C	T	0.0909	-0.0856047	0.0189311	6.12841e-06	16772
Ruminococcaceae_UCG-013	rs4385846	10	115650278	T	G	0.2576	0.0598404	0.0131807	5.62514e-06	16772
Ruminococcaceae_UCG-011	rs1416041	6	105073676	C	A	0.1111	-0.182339	0.0339898	8.11625e-08	3632
Ruminococcaceae_UCG-011	rs12724320	1	179370499	T	C	0.2879	-0.120881	0.0249229	1.23349e-06	3632
Ruminococcaceae_UCG-011	rs2729556	7	111763988	T	C	0.4747	-0.109097	0.0233699	3.03744e-06	3632
Ruminococcaceae_UCG-011	rs10274562	7	11222521	T	C	0.3131	0.110917	0.0244556	5.74773e-06	3632
Ruminococcaceae_UCG-011	rs4490371	3	76205107	C	T	0.3838	-0.111816	0.0248963	7.07937e-06	3610
Ruminococcaceae_UCG-011	rs12636310	3	185469491	A	G	0.2172	0.132725	0.0282037	2.52669e-06	3632
Ruminococcaceae_UCG-010	rs682403	9	135968557	G	A	0.4596	-0.0588161	0.0124671	2.38537e-06	12864
Ruminococcaceae_UCG-010	rs6958419	7	16349864	T	C	0.4848	-0.0585718	0.0124994	2.78623e-06	12870
Ruminococcaceae_UCG-010	rs2820282	6	104728618	C	A	0.4747	-0.0592304	0.0125917	2.55208e-06	12865
Ruminococcaceae_UCG-010	rs12597105	16	5233941	A	G	0.2677	0.0670855	0.0144415	3.39533e-06	12415
Ruminococcaceae_UCG-009	rs1550196	17	32786955	A	G	0.0909	0.130842	0.0262478	6.20071e-07	7389
Ruminococcaceae_UCG-009	rs4708333	6	78106701	G	T	0.3283	-0.084033	0.0174757	1.52021e-06	7511
Ruminococcaceae_UCG-009	rs4079028	1	202299085	T	C	0.1869	0.0915623	0.019936	4.37329e-06	7480
Ruminococcaceae_UCG-009	rs2058609	12	12970792	G	A	0.3131	0.0816464	0.017472	2.9684e-06	7510
Ruminococcaceae_UCG-009	rs758191	16	1979831	G	T	0.0707	0.17702	0.0375113	2.36893e-06	5829
Ruminococcaceae_UCG-009	rs2192926	2	75512668	G	A	0.2172	-0.089048	0.0192989	3.94707e-06	7511
Ruminococcaceae_UCG-009	rs138460696	2	66396776	G	A	0.1414	0.139274	0.0315794	1.03235e-05	6865
Ruminococcaceae_UCG-009	rs6952765	7	32001710	A	G	0.4545	0.0732099	0.0166777	1.13512e-05	7511
Ruminococcaceae_UCG-005	rs10950694	7	18026604	C	T	0.4242	0.0577628	0.011412	4.15792e-07	15821
Ruminococcaceae_UCG-005	rs34781347	20	16312851	A	G	0.0657	0.188685	0.0386484	1.04967e-06	6061
Ruminococcaceae_UCG-005	rs12288512	11	27747671	G	A	0.1919	0.066635	0.0144356	3.91146e-06	15473
Ruminococcaceae_UCG-005	rs114279581	2	198122357	G	A	0.0404	-0.146604	0.0316034	3.50318e-06	8465
Ruminococcaceae_UCG-005	rs12604884	18	22573834	T	G	0.1919	0.0675317	0.0143745	2.62705e-06	16099
Ruminococcaceae_UCG-005	rs2893871	10	62662781	A	G	0.1919	-0.073644	0.015548	2.17375e-06	16103
Ruminococcaceae_UCG-005	rs7449320	5	154003091	A	C	0.2121	0.0599163	0.0130836	4.66118e-06	16095
Ruminococcaceae_UCG-005	rs10937802	4	7302344	A	G	0.096	0.0755811	0.0168226	7.02843e-06	15821
Ruminococcaceae_UCG-005	rs7586445	2	239509030	A	G	0.1313	0.0782349	0.0176458	9.26563e-06	15099
Ruminococcaceae_UCG-005	rs55793120	12	47384118	C	T	0.0556	0.121548	0.0279546	1.3736e-05	11224
Ruminococcaceae_UCG-004	rs6769553	3	54427795	G	A	0.3081	0.0849743	0.0157451	6.78081e-08	9501
Ruminococcaceae_UCG-004	rs12125734	1	103732214	T	G	0.0909	0.133972	0.0257417	1.94552e-07	8938
Ruminococcaceae_UCG-004	rs516741	3	169966100	G	T	0.2677	-0.0755412	0.0161951	3.09463e-06	9502
Ruminococcaceae_UCG-004	rs2248146	7	24791998	C	T	0.3081	0.0689452	0.0153649	7.21719e-06	9502
Ruminococcaceae_UCG-004	rs10976229	9	7317307	G	T	0.1616	0.095976	0.0214554	7.70281e-06	9116
Ruminococcaceae_UCG-004	rs7569771	2	239846337	G	A	0.1768	-0.075914	0.0170308	8.29394e-06	9502
Ruminococcaceae_UCG-004	rs3800178	6	2196234	T	C	0.1919	-0.0804407	0.0177915	6.146e-06	9502
Ruminococcaceae_UCG-004	rs11961899	6	132887921	A	G	0.3283	-0.0707825	0.0161381	1.15433e-05	9501
Ruminococcaceae_UCG-004	rs9818949	3	197683751	T	G	0.1869	0.0859927	0.0188671	5.16924e-06	9116
Ruminococcaceae_UCG-003	rs6759615	2	205238716	G	A	0.0859	0.102523	0.0200204	3.04048e-07	14410
Ruminococcaceae_UCG-003	rs646327	19	49209851	A	G	0.4242	0.0586696	0.0118369	7.17811e-07	14406
Ruminococcaceae_UCG-003	rs11243416	9	134416970	C	T	0.1465	-0.0925653	0.0191203	1.29057e-06	14004
Ruminococcaceae_UCG-003	rs16959793	15	35071718	C	A	0.2879	-0.062527	0.0131259	1.90122e-06	14412
Ruminococcaceae_UCG-003	rs11831525	12	75498837	C	A	0.1768	0.071227	0.0151814	2.70917e-06	14397
Ruminococcaceae_UCG-003	rs4452755	8	82026852	C	A	0.2879	-0.0634463	0.0134741	2.49218e-06	14406
Ruminococcaceae_UCG-003	rs10490280	2	37905976	T	C	0.2374	-0.0672094	0.0143309	2.7346e-06	14004
Ruminococcaceae_UCG-003	rs4532474	6	105781538	A	G	0.1364	0.0769231	0.017045	6.39313e-06	14412
Ruminococcaceae_UCG-003	rs2523124	7	97348436	C	T	0.3737	-0.0546625	0.0120823	6.06349e-06	14409
Ruminococcaceae_UCG-003	rs3013089	1	13794594	A	G	0.4091	-0.0551473	0.0120346	4.59671e-06	14408
Ruminococcaceae_UCG-003	rs78720113	3	41982393	G	A	0.0556	-0.115348	0.0249601	3.81309e-06	13078
Ruminococcaceae_UCG-002	rs77564310	15	80713184	C	A	0.1919	-0.0713093	0.0140855	4.13595e-07	17000
Ruminococcaceae_UCG-002	rs55793120	12	47384118	C	T	0.0556	0.137396	0.027414	5.3895e-07	11669
Ruminococcaceae_UCG-002	rs10927423	1	14732458	A	C	0.1768	-0.0713617	0.0147712	1.35759e-06	17096
Ruminococcaceae_UCG-002	rs116974815	11	111712942	A	C	0.0354	-0.189731	0.0396566	1.71555e-06	5819
Ruminococcaceae_UCG-002	rs7155595	14	77502546	A	C	0.3434	0.0569929	0.0116986	1.1061e-06	17084
Ruminococcaceae_UCG-002	rs7120052	11	86335459	C	A	0.1515	0.0624796	0.0135523	4.02178e-06	17097
Ruminococcaceae_UCG-002	rs10916131	1	227563126	T	C	0.0808	-0.069333	0.0146753	2.30725e-06	17097
Ruminococcaceae_UCG-002	rs79016051	1	238938497	T	C	0.0707	-0.0887747	0.0189424	2.77843e-06	16937
Ruminococcaceae_UCG-002	rs62374283	5	123818057	C	T	0.2576	-0.0581341	0.0120654	1.44836e-06	17094
Ruminococcaceae_UCG-002	rs15256	10	73820548	T	C	0.1162	0.0732376	0.016834	1.3578e-05	17095
Ruminococcaceae_UCG-002	rs882348	4	23325040	G	A	0.101	-0.0799946	0.0178618	7.51595e-06	17097
Ruminococcaceae_UCG-002	rs6793778	3	24045453	T	C	0.303	-0.0558706	0.0125258	8.17909e-06	17094
Ruminococcaceae_UCG-002	rs10964441	9	20131746	A	G	0.0404	-0.14906	0.034486	1.54385e-05	5346
Ruminococcaceae_UCG-002	rs11607472	11	43344751	G	A	0.1414	-0.0780229	0.0176325	9.64636e-06	16282
Ruminococcaceae_UCG-002	rs76847269	5	141014951	G	A	0.0354	0.163508	0.0356151	4.41175e-06	7654
Ruminococcaceae_UCG-002	rs6542556	2	120757853	G	A	0.3081	0.050974	0.011406	7.85699e-06	17094
Ruminococcaceae_UCG-002	rs57079348	13	87920450	G	T	0.1061	-0.076573	0.0172819	9.38819e-06	16372
Ruminococcaceae_UCG-002	rs113147300	9	114066670	G	A	0.1212	-0.075842	0.0164562	4.05166e-06	16370
Sellimonas	rs113379006	3	42008186	C	T	0.197	-0.162759	0.0357025	5.14587e-06	3154
Sellimonas	rs2187447	11	79332972	C	A	0.0657	0.243457	0.0527695	3.9577e-06	3028
Sellimonas	rs2371572	2	213214174	C	A	0.4848	0.127349	0.0250862	3.84559e-07	3154
Sellimonas	rs41816	7	106250164	G	A	0.202	0.132201	0.0291087	5.58194e-06	3154
Sellimonas	rs4600608	2	180278564	G	A	0.2071	-0.137152	0.0301702	5.46909e-06	3095
Sellimonas	rs553697	6	93730393	C	T	0.2121	-0.153767	0.0339099	5.7717e-06	3047
Sellimonas	rs56203279	7	111501524	C	T	0.4343	-0.124045	0.0269115	4.03894e-06	3154
Senegalimassilia	rs10036909	5	127861692	T	C	0.0606	0.185519	0.0400881	3.69584e-06	4996
Senegalimassilia	rs10221578	2	220833222	A	G	0.3788	0.0775955	0.0171053	5.72416e-06	6923
Senegalimassilia	rs11787826	9	34332382	A	C	0.4798	0.081327	0.0171154	2.0173e-06	6923
Senegalimassilia	rs1990708	2	206654123	C	A	0.1263	-0.109619	0.0247785	9.69028e-06	6923
Senegalimassilia	rs2017373	14	34431996	T	C	0.3586	0.0782258	0.0176841	9.71087e-06	6923
Slackia	rs12440440	15	34041896	G	A	0.2929	0.0901934	0.0190582	2.2176e-06	6063
Slackia	rs16894137	8	96946291	T	C	0.1414	-0.122792	0.0263047	3.04039e-06	6063
Slackia	rs35156985	7	99451715	C	T	0.0657	-0.155709	0.0348085	7.702e-06	5965
Slackia	rs4492265	7	13523683	G	A	0.3283	-0.0905757	0.0191658	2.29108e-06	6063
Slackia	rs8901	17	74267010	T	C	0.3586	0.0934594	0.0186813	5.64943e-07	6063
Streptococcus	rs10028567	4	53657577	T	C	0.0909	-0.0921167	0.0191881	1.58101e-06	16311
Streptococcus	rs10448310	9	93556174	G	A	0.4697	-0.0517935	0.0111324	3.27908e-06	16384
Streptococcus	rs11110281	12	100584014	C	T	0.0859	-0.137519	0.0227398	1.47116e-09	15120
Streptococcus	rs11720390	3	94103591	A	G	0.0657	0.107024	0.0228121	2.71167e-06	15220
Streptococcus	rs17708276	8	10199548	G	A	0.1566	-0.0793955	0.0170628	3.26905e-06	16278
Streptococcus	rs1918540	11	131649446	A	G	0.2525	0.059639	0.0128148	3.25691e-06	16373
Streptococcus	rs2370083	14	97526750	T	G	0.1162	-0.0816836	0.0185851	1.10715e-05	16277
Streptococcus	rs60486012	4	37466353	A	G	0.0606	-0.0907548	0.0199729	5.5224e-06	15940
Streptococcus	rs6806351	3	132058723	C	T	0.2222	-0.0633829	0.0136647	3.51076e-06	15973
Streptococcus	rs71481756	10	8102404	G	T	0.1364	0.0931048	0.0207949	7.55982e-06	14526
Streptococcus	rs957755	7	46778653	G	T	0.1768	-0.0697379	0.0143725	1.22112e-06	16387
Streptococcus	rs9895557	17	61363540	C	T	0.4242	-0.0514931	0.0112021	4.29183e-06	16387
Subdoligranulum	rs10065321	5	141857415	C	T	0.3636	-0.0512828	0.0108105	2.09763e-06	17589
Subdoligranulum	rs10497836	2	200288718	T	C	0.3182	-0.0524065	0.0118697	1.00946e-05	17579
Subdoligranulum	rs1667315	2	232408743	A	G	0.4242	0.0485017	0.0107452	6.36767e-06	17586
Subdoligranulum	rs2114677	10	125472937	T	C	0.0606	-0.104176	0.0230829	6.38737e-06	15566
Subdoligranulum	rs2171249	6	153694029	T	C	0.101	0.106744	0.0233213	4.7147e-06	14679
Subdoligranulum	rs35940633	14	86933898	A	G	0.4293	-0.0511008	0.011001	3.39919e-06	17582
Subdoligranulum	rs3761728	4	48990885	G	T	0.2626	-0.0543458	0.0118866	4.8305e-06	17570
Subdoligranulum	rs4347804	2	218215847	G	A	0.0354	0.166063	0.0357483	3.39515e-06	4312
Subdoligranulum	rs6555306	5	4671383	C	T	0.1212	-0.0740777	0.0155463	1.88877e-06	17591
Subdoligranulum	rs75158211	19	29644694	C	T	0.101	-0.072343	0.015933	5.61368e-06	17165
Subdoligranulum	rs76528319	5	117799448	T	G	0.0505	-0.143279	0.0310662	3.98742e-06	8468
Sutterella	rs1145877	6	82386821	G	A	0.1566	-0.073548	0.0162413	5.94186e-06	13251
Sutterella	rs11591622	10	102520687	G	T	0.2475	-0.0688382	0.0151375	5.42792e-06	12604
Sutterella	rs13173038	5	58499183	G	A	0.2071	-0.0718076	0.0151627	2.18189e-06	13245
Sutterella	rs143438747	1	63278549	C	T	0.0657	-0.145793	0.0306867	2.02408e-06	9368
Sutterella	rs2050185	6	147936781	A	G	0.3838	0.0575138	0.0128766	7.94997e-06	13243
Sutterella	rs2321387	13	58689340	A	G	0.4545	-0.0592876	0.0124509	1.91964e-06	13252
Sutterella	rs2613606	7	111285025	T	C	0.4394	-0.0556794	0.0124117	7.25651e-06	13249
Sutterella	rs607327	11	111695709	T	C	0.4141	0.0578334	0.0129053	7.41629e-06	13251
Sutterella	rs62501473	7	150126751	A	G	0.2727	0.0694233	0.0149416	3.37955e-06	12762
Sutterella	rs7638039	3	70588939	C	T	0.2273	0.0645624	0.0143887	7.22214e-06	13236
Sutterella	rs9350083	6	18583878	G	T	0.2929	-0.0593069	0.0133929	9.50145e-06	13254
Terrisporobacter	rs2569953	3	144148905	C	A	0.3788	-0.0775591	0.0174641	8.95158e-06	6637
Terrisporobacter	rs2872237	19	17026940	A	C	0.4192	-0.0814505	0.0175943	3.66789e-06	6632
Terrisporobacter	rs58405430	11	20621043	T	G	0.1313	0.134617	0.0301177	7.83304e-06	6176
Terrisporobacter	rs7184125	16	15920394	C	T	0.2576	0.091256	0.0205493	8.96143e-06	6232
Turicibacter	rs11666533	19	11864932	T	C	0.0909	-0.111689	0.0248436	6.93459e-06	8256
Turicibacter	rs149744580	2	63366962	G	A	0.0707	0.169883	0.0315478	7.24754e-08	8459
Turicibacter	rs2834977	21	36929643	C	T	0.1667	-0.0959995	0.0208261	4.03489e-06	8946
Turicibacter	rs2952020	8	26027842	A	G	0.2525	-0.0759019	0.0165764	4.67383e-06	8949
Turicibacter	rs4869133	5	95717619	A	G	0.0657	0.131186	0.027197	1.41021e-06	8256
Turicibacter	rs55756211	7	130972179	C	T	0.1263	-0.115115	0.0240708	1.73244e-06	8941
Turicibacter	rs7199484	16	49826299	A	G	0.3232	-0.0731428	0.0160172	4.95871e-06	8948
Tyzzerella	rs1232220	6	102680257	T	G	0.1212	-0.143869	0.031828	6.17794e-06	5000
Tyzzerella	rs17706273	5	16388259	C	T	0.1717	-0.140368	0.0274708	3.22618e-07	5395
Tyzzerella	rs191093	12	77390329	A	G	0.0859	0.159008	0.0353306	6.77676e-06	4621
Tyzzerella	rs4904512	14	89595945	C	T	0.2172	-0.117151	0.0250306	2.86433e-06	5396
Tyzzerella	rs55799124	17	3738781	G	A	0.2323	-0.11435	0.0238604	1.64747e-06	5362
Tyzzerella	rs67476743	19	1030320	G	T	0.3333	0.132164	0.022208	2.66216e-09	4948
Tyzzerella	rs7019909	9	33113322	C	T	0.101	0.144156	0.0301626	1.7593e-06	5396
Tyzzerella	rs75091807	13	35023691	T	G	0.0707	-0.184966	0.0383029	1.37194e-06	4621
Tyzzerella	rs7561370	2	57810406	C	T	0.1768	0.131341	0.0286292	4.48253e-06	5396
Veillonella	rs1882878	21	30010673	G	A	0.2727	-0.0768966	0.0163908	2.7129e-06	9282
Veillonella	rs2013594	11	44302154	C	T	0.3485	-0.0720698	0.0155153	3.39954e-06	9283
Veillonella	rs62376424	5	119914285	T	C	0.2879	-0.0762216	0.0163499	3.1331e-06	8999
Veillonella	rs6656807	1	178945043	G	A	0.4192	0.0703062	0.0153954	4.95449e-06	8999
Victivallis	rs11899949	2	38049069	A	G	0.2576	0.130568	0.0276239	2.2828e-06	3258
Victivallis	rs12512543	4	9608445	C	A	0.1465	-0.178036	0.0374344	1.97521e-06	3239
Victivallis	rs173120	13	72876881	C	T	0.1869	0.13381	0.0290127	3.98608e-06	3263
Victivallis	rs1882775	21	40405606	G	A	0.2374	-0.13827	0.031273	9.80639e-06	3258
Victivallis	rs2546432	5	180579462	C	T	0.4697	-0.110803	0.0249655	9.06916e-06	3266
Victivallis	rs342302	7	106378229	G	A	0.1566	-0.152754	0.0351572	1.39349e-05	3265
Victivallis	rs4764863	12	102514184	A	G	0.4899	0.121561	0.0246058	7.79946e-07	3266
Victivallis	rs4895919	6	131630319	C	T	0.4697	-0.116918	0.0247515	2.31656e-06	3254
Victivallis	rs56349194	11	9312796	G	A	0.1717	-0.158501	0.0315231	4.95363e-07	3266

## Sheet: Table S6
Table S6. Strength of the correlation between IVs and exposure evaluated by F statistic in forward MR analysis (Validation dataset)
	Bronchiectasis	Acute bronchiolitis and bronchitis	Influenza	Pneumonia
Genus	F statistic	F statistic	F statistic	F statistic
Actinomyces	63.3635	63.3635	63.3635	63.3635
Adlercreutzia	45.6327	45.6327	45.6327	45.6327
Akkermansia	40.7049	40.7049	40.7049	40.7049
Alistipes	20.2801	20.2801	20.2801	20.2801
Allisonella	142.08	142.08	142.08	142.08
Alloprevotella	133.383	133.383	133.383	133.383
Anaerofilum	88.3643	88.3643	88.3643	88.3643
Anaerostipes	24.8465	24.8465	24.8465	24.8465
Anaerotruncus	26.6061	26.6061	26.6061	26.6061
Bacteroides	21.376	21.376	21.376	21.376
Barnesiella	32.6598	32.6598	32.6598	32.6598
Bifidobacterium	41.8862	41.8862	41.8862	41.8862
Bilophila	30.3576	30.3576	30.3576	30.3576
Blautia	25.7075	25.7075	25.7075	25.7075
Butyricicoccus	47.8214	47.8214	47.8214	47.8214
Butyricimonas	46.4618	46.4618	46.4618	46.4618
Butyrivibrio	137.225	137.225	137.225	137.225
CandidatusSoleaferrea	65.9911	65.9911	65.9911	65.9911
Catenibacterium	132.241	132.241	132.241	132.241
Christensenellaceae_R-7_group	22.4503	22.4503	22.4503	22.4503
Clostridium_innocuum_group	101.374	101.374	101.374	101.374
Clostridium_sensu_stricto	27.3926	27.3926	27.3926	27.3926
Collinsella	25.8905	25.8905	25.8905	25.8905
Coprococcus_1	33.7063	33.7063	33.7063	33.7063
Coprococcus_2	34.8141	34.8141	34.8141	34.8141
Coprococcus_3	24.8568	24.8568	24.8568	24.8568
Corprobacter	73.21	73.21	73.21	73.21
Defluviitaleaceae	55.9725	55.9725	55.9725	55.9725
Desulfovibrio	51.7268	51.7268	51.7268	51.7268
Dialister	33.8558	33.8558	33.8558	33.8558
Dorea	23.3862	23.3862	23.3862	23.3862
Eggerthella	76.339	76.339	76.339	76.339
Eisenbergiella	69.5265	69.5265	69.5265	69.5265
Enterorhabdus	50.8067	50.8067	50.8067	50.8067
Erysipelatoclostridium	38.961	38.961	38.961	38.961
Erysipelotrichaceae_UCG-003	34.1839	34.1839	34.1839	34.1839
Escherichia_Shigella	40.6318	40.6318	40.6318	40.6318
Eubacterium_brachygroup	101.3	101.3	101.3	101.3
Eubacterium_coprostanoligenes_group	24.5911	24.5911	24.5911	24.5911
Eubacterium_eligens_group	28.6888	28.6888	28.6888	28.6888
Eubacterium_fissicatena_group	112.303	112.303	112.303	112.303
Eubacterium_hallii_group	35.3508	35.3508	35.3508	35.3508
Eubacterium_nodatum_group	121.779	121.779	121.779	121.779
Eubacterium_oxidoreducens_group	83.5154	83.5154	83.5154	83.5154
Eubacterium_rectale_group	23.4327	23.4327	23.4327	23.4327
Eubacterium_ruminantium_group	56.8627	56.8627	56.8627	56.8627
Eubacterium_ventriosum_group	26.0599	26.0599	26.0599	26.0599
Eubacterium_xylanophilum_group	33.0682	33.0682	33.0682	33.0682
Faecalibacterium	31.1994	31.1994	31.1994	31.1994
Family_XIII_AD3011_group	28.7928	28.7928	28.7928	28.7928
Family_XIII_UCG-001	29.504	29.504	29.504	29.504
Flavonifractor	39.8675	39.8675	39.8675	39.8675
Fusicatenibacter	24.8713	24.8713	24.8713	24.8713
Gordonibacter	94.9156	94.9156	94.9156	94.9156
Haemophilus	69.7159	69.7159	69.7159	69.7159
Holdemanella	51.3632	51.3632	51.3632	51.3632
Holdemania	41.3847	41.3847	41.3847	41.3847
Howardella	98.0421	98.0421	98.0421	98.0421
Hungatella	101.108	101.108	101.108	101.108
Intestinibacter	32.341	32.341	32.341	32.341
Intestinimonas	46.8274	46.8274	46.8274	46.8274
Lachnoclostridium	20.5185	20.5185	20.5185	20.5185
Lachnospira	25.2396	25.2396	25.2396	25.2396
Lachnospiraceae_FCS020_group	31.3554	31.3554	31.3554	31.3554
Lachnospiraceae_UCG-010	39.4235	39.4235	39.4235	39.4235
Lachnospiraceae_NC2004_group	68.0883	68.0883	68.0883	68.0883
Lachnospiraceae_UCG-001	43.2535	43.2535	43.2535	43.2535
Lachnospiraceae_UCG-004	29.484	29.484	29.484	29.484
Lachnospiraceae_UCG-008	59.1097	59.1097	59.1097	59.1097
Lachnospiraceae_NK4A136_group	32.66	32.66	32.66	32.66
Lachnospiraceae_ND3007_group	26.496	26.496	26.496	26.496
Lactobacillus	66.8572	66.8572	66.8572	66.8572
Lactococcus	102.372	102.372	102.372	102.372
Marvinbryantia	39.8571	39.8571	39.8571	39.8571
Methanobrevibacter	108.011	108.011	108.011	108.011
Odoribacter	28.6402	28.6402	28.6402	28.6402
Olsenella	112.504	112.504	112.504	112.504
Oscillibacter	45.6534	45.6534	45.6534	45.6534
Oscillospira	41.5048	41.5048	41.5048	41.5048
Oxalobacter	105.427	105.427	105.427	105.427
Parabacteroides	21.109	21.109	21.109	21.109
Paraprevotella	64.312	64.312	64.312	64.312
Parasutterella	42.0092	42.0092	42.0092	42.0092
Peptococcus	81.3057	81.3057	81.3057	81.3057
Phascolarctobacterium	35.9618	35.9618	35.9618	35.9618
Prevotella_7	124.25	124.25	124.25	124.25
Prevotella_9	49.8083	49.8083	49.8083	49.8083
Rikenellaceae_RC9_gut_group	124.201	124.201	124.201	124.201
Romboutsia	41.198	41.198	41.198	41.198
Roseburia	28.5036	28.5036	28.5036	28.5036
Ruminiclostridium_5	21.022	21.022	21.022	21.022
Ruminiclostridium_6	33.2824	33.2824	33.2824	33.2824
Ruminiclostridium_9	23.4169	23.4169	23.4169	23.4169
Ruminococcaceae_NK4A214_group	26.6096	26.6096	26.6096	26.6096
Ruminococcus_gauvreauii_group	32.2198	32.2198	32.2198	32.2198
Ruminococcus_gnavus_group	65.2206	65.2206	65.2206	65.2206
Ruminococcus_torques_group	29.3991	29.3991	29.3991	29.3991
Ruminococcus_1	25.7866	25.7866	25.7866	25.7866
Ruminococcus_2	32.8952	32.8952	32.8952	32.8952
Ruminococcaceae_UCG-014	32.1282	32.1282	32.1282	32.1282
Ruminococcaceae_UCG-013	24.8582	24.8582	24.8582	24.8582
Ruminococcaceae_UCG-011	113.087	113.087	113.087	113.087
Ruminococcaceae_UCG-010	32.0626	32.0626	32.0626	32.0626
Ruminococcaceae_UCG-009	60.0577	60.0577	60.0577	60.0577
Ruminococcaceae_UCG-005	32.2293	32.2293	32.2293	32.2293
Ruminococcaceae_UCG-004	43.5738	43.5738	43.5738	43.5738
Ruminococcaceae_UCG-003	29.6795	29.6795	29.6795	29.6795
Ruminococcaceae_UCG-002	26.1682	26.1682	26.1682	26.1682
Sellimonas	140.84	140.84	140.84	140.84
Senegalimassilia	57.809	57.809	57.809	57.809
Slackia	65.8572	65.8572	65.8572	65.8572
Streptococcus	28.9019	28.9019	28.9019	28.9019
Subdoligranulum	25.8157	25.8157	25.8157	25.8157
Sutterella	31.9031	31.9031	31.9031	31.9031
Terrisporobacter	62.1651	62.1651	62.1651	62.1651
Turicibacter	47.9138	47.9138	47.9138	47.9138
Tyzzerella	94.5592	94.5592	94.5592	94.5592
Veillonella	43.9316	43.9316	43.9316	43.9316
Victivallis	130.998	130.998	130.998	130.998

## Sheet: Table S7
Table S7. Causal effects of gut microbiota on LRTIs in forward MR analysis (Discovery dataset)
	Bronchiectasis							Acute bronchiolitis							Acute bronchitis							Influenza							Pneumonia
Genus	Nsnp	Beta	SE	P-value	Low	Up	OR	Nsnp	Beta	SE	P-value	Low	Up	OR	Nsnp	Beta±	SE	P-value	Low	Up	OR	Nsnp	Beta±	SE	P-value	Low	Up	OR	Nsnp	Beta±	SE	P-value	Low	Up	OR
Actinomyces	7							7							7							7							7
MR Egger		0.0795899	0.366764	0.836781	2.22209	0.527678	1.08284		0.319883	0.395858	0.455757	2.99147	0.633815	1.37697		-0.162157	0.140961	0.302021	-0.43844	0.114126	0.850308		-0.382817	0.18816	0.0975464	-0.751611	-0.0140234	0.681938		-0.054126	0.0789553	0.523496	-0.208878	0.100626	0.947313
Weighted median		0.181232	0.183066	0.322182	1.71608	0.837297	1.19869		-0.0102665	0.220833	0.96292	1.52587	0.642043	0.989786		-0.0347352	0.0736812	0.637337	-0.17915	0.10968	0.965861		-0.035549	0.109598	0.745666	-0.25036	0.179262	0.965075		0.00123076	0.0399128	0.9754	-0.0769983	0.0794598	1.00123
Inverse variance weighted		0.0610471	0.150105	0.684232	1.42654	0.792027	1.06295		-0.146725	0.162458	0.366443	1.18731	0.628045	0.863531		0.0389013	0.0602437	0.518452	-0.0791763	0.156979	1.03967		-0.0612387	0.0824841	0.457826	-0.222907	0.10043	0.940599		0.00966318	0.0322886	0.76473	-0.0536224	0.0729488	1.00971
Simple mode		0.14663	0.250418	0.579524	1.89165	0.708795	1.15793		0.0950169	0.349687	0.794945	2.18235	0.554122	1.09968		-0.0166223	0.102297	0.876254	-0.217125	0.18388	0.983515		0.0274255	0.181567	0.884888	-0.328446	0.383297	1.02781		0.00549987	0.0617572	0.931935	-0.115544	0.126544	1.00552
Weighted mode		0.171193	0.232203	0.488783	1.87069	0.752824	1.18672		0.0792171	0.243601	0.756077	1.74486	0.6715	1.08244		-0.0377978	0.0869991	0.679142	-0.208316	0.13272	0.962908		0.0274255	0.179023	0.883267	-0.32346	0.378311	1.02781		-0.0215917	0.0554742	0.710552	-0.130321	0.0871377	0.97864
(intercept)		-0.00229034	0.0413338	0.957957					-0.0576952	0.0446572	0.252862					0.0248032	0.0158704	0.178847					0.0397589	0.0212265	0.119938					0.00787528	0.00889531	0.416518
Adlercreutzia	8							8							8							8							8
MR Egger		0.535076	0.774018	0.515222	-0.982	2.05215	1.70758		0.157697	0.776326	0.845745	-1.3639	1.6793	1.17081		-0.0858732	0.301662	0.785469	-0.677131	0.505385	0.917711		0.228988	0.368087	0.55676	-0.492462	0.950438	1.25733		0.00552281	0.154149	0.972582	-0.296609	0.307655	1.00554
Weighted median		0.370712	0.207741	0.074344	-0.0364605	0.777885	1.44877		-0.110865	0.217433	0.610136	-0.537034	0.315305	0.89506		0.0386718	0.0821908	0.637989	-0.122422	0.199766	1.03943		-0.107806	0.109127	0.323203	-0.321696	0.106083	0.897801		-0.0454839	0.0439714	0.30095	-0.131668	0.0407	0.955535
Inverse variance weighted		0.294983	0.161439	0.0676682	-0.0214374	0.611403	1.3431		-0.116594	0.17371	0.502093	-0.457067	0.223878	0.889946		0.00218694	0.0629467	0.972285	-0.121189	0.125562	1.00219		-0.0329897	0.0822984	0.688527	-0.194294	0.128315	0.967549		-0.057845	0.0344728	0.0933492	-0.125412	0.00972171	0.943796
Simple mode		0.385888	0.319791	0.266744	-0.240902	1.01268	1.47092		-0.104952	0.360133	0.779173	-0.810813	0.60091	0.900368		0.0782105	0.140477	0.595042	-0.197125	0.353545	1.08135		-0.109902	0.18398	0.569078	-0.470502	0.250698	0.895922		-0.00238725	0.0719732	0.974466	-0.143455	0.13868	0.997616
Weighted mode		0.385888	0.341357	0.295525	-0.283171	1.05495	1.47092		-0.104952	0.328155	0.758436	-0.748135	0.538232	0.900368		0.0666632	0.139842	0.648095	-0.207427	0.340754	1.06894		-0.124199	0.176561	0.504503	-0.47026	0.221861	0.883204		-0.00238725	0.0719411	0.974455	-0.143392	0.138617	0.997616
(intercept)		-0.0217551	0.068362	0.761093					-0.0248592	0.0685748	0.729396					0.00798324	0.0266546	0.774657					-0.0237439	0.0325164	0.492774					-0.00574353	0.0136179	0.687891
Akkermansia	11							11							12							12							12
MR Egger		-0.367621	0.528476	0.504228	-1.40343	0.668191	0.692379		0.0653385	0.564687	0.910425	-1.04145	1.17212	1.06752		-0.404468	0.19783	0.0681306	-0.792215	-0.01672	0.667332		-0.246968	0.280975	0.400047	-0.797679	0.303744	0.781166		-0.292545	0.131774	0.0506897	-0.550821	-0.0342685	0.746362
Weighted median		-0.26766	0.212857	0.208585	-0.684858	0.149539	0.765168		0.118708	0.213618	0.578414	-0.299983	0.537399	1.12604		0.00783444	0.0836244	0.925359	-0.156069	0.171738	1.00787		-0.0871302	0.105409	0.408471	-0.293733	0.119472	0.916558		-0.049953	0.0497644	0.31548	-0.147491	0.0475852	0.951274
Inverse variance weighted		-0.230387	0.155104	0.137446	-0.534391	0.0736171	0.794226		0.192786	0.16723	0.248986	-0.134986	0.520557	1.21262		-0.00619479	0.0592315	0.916704	-0.122288	0.109899	0.993824		-0.0259252	0.0793706	0.743944	-0.181492	0.129641	0.974408		-0.00880428	0.0442833	0.842406	-0.0955995	0.077991	0.991234
Simple mode		-0.182036	0.33481	0.598559	-0.838264	0.474191	0.833571		-0.0113761	0.336137	0.973668	-0.670205	0.647453	0.988688		0.0304035	0.139523	0.831489	-0.243062	0.303869	1.03087		-0.0930634	0.185749	0.626233	-0.457131	0.271004	0.911136		-0.129148	0.110855	0.268655	-0.346425	0.0881283	0.878844
Weighted mode		-0.223048	0.290962	0.461041	-0.793333	0.347238	0.800077		0.0595946	0.31134	0.852032	-0.550631	0.66982	1.06141		0.0156778	0.150883	0.919113	-0.280053	0.311409	1.0158		-0.12675	0.157357	0.437602	-0.43517	0.18167	0.880954		-0.119978	0.0907119	0.212796	-0.297774	0.0578169	0.88694
(intercept)		0.011244	0.0413925	0.792025					0.0104753	0.0443313	0.818494					0.0319832	0.0152175	0.0618956					0.0177435	0.0216072	0.430683					0.022787	0.0101366	0.0483438
Alistipes	12							12							12							12							12
MR Egger		-1.37726	0.956635	0.180516	-3.25226	0.497747	0.252269		-1.11541	1.03579	0.306832	-3.14557	0.914743	0.32778		0.427067	0.38063	0.28808	-0.318968	1.1731	1.53276		0.753394	0.491064	0.155987	-0.209091	1.71588	2.1242		0.0572304	0.257216	0.828404	-0.446914	0.561374	1.0589
Weighted median		-0.348637	0.273115	0.201773	-0.883943	0.18667	0.70565		-0.256992	0.288732	0.373427	-0.822906	0.308922	0.773374		0.108059	0.106673	0.311062	-0.101019	0.317137	1.11411		-0.126385	0.145063	0.383619	-0.410708	0.157937	0.881275		-0.021801	0.0606107	0.71908	-0.140598	0.0969961	0.978435
Inverse variance weighted		-0.179929	0.206012	0.38245	-0.583711	0.223854	0.83533		-0.13218	0.217562	0.543486	-0.558601	0.294242	0.876183		0.132741	0.0786153	0.0913167	-0.0213446	0.286827	1.14195		-0.0731761	0.109161	0.502634	-0.287131	0.140779	0.929437		-0.00428104	0.0516848	0.933987	-0.105583	0.0970211	0.995728
Simple mode		-0.448827	0.476397	0.366358	-1.38256	0.484911	0.638377		-0.357213	0.561894	0.537954	-1.45853	0.7441	0.699624		0.112979	0.179093	0.541031	-0.238044	0.464002	1.11961		-0.149898	0.22909	0.526349	-0.598914	0.299118	0.860795		-0.0326011	0.110976	0.774405	-0.250115	0.184912	0.967925
Weighted mode		-0.411769	0.47081	0.400486	-1.33456	0.511019	0.662477		-0.357213	0.469883	0.463108	-1.27818	0.563758	0.699624		0.115997	0.173866	0.518419	-0.22478	0.456773	1.12299		-0.154074	0.200077	0.457478	-0.546225	0.238078	0.857209		-0.036792	0.109358	0.742872	-0.251133	0.177549	0.963877
(intercept)		0.0732868	0.0572497	0.229398					0.0602387	0.0620433	0.354489					-0.0180254	0.0227905	0.447342					-0.0506214	0.0294032	0.115868					-0.00376714	0.015401	0.81171
Allisonella	8							8							8							8							8
MR Egger		0.325495	0.640561	0.629491	-0.930004	1.58099	1.38472		-0.199444	0.695203	0.783849	-1.56204	1.16315	0.819186		0.518943	0.245644	0.0790905	0.03748	1.00041	1.68025		0.347652	0.375373	0.3901	-0.38808	1.08338	1.41574		0.204815	0.137808	0.187768	-0.065289	0.474919	1.2273
Weighted median		0.0346917	0.112713	0.758243	-0.186225	0.255609	1.0353		-0.0272316	0.133358	0.838198	-0.288613	0.23415	0.973136		-0.0397573	0.0525066	0.448938	-0.14267	0.0631557	0.961023		0.00408437	0.0661487	0.950766	-0.125567	0.133736	1.00409		-0.0387341	0.0274223	0.157802	-0.0924819	0.0150136	0.962006
Inverse variance weighted		0.0168192	0.0946469	0.858955	-0.168689	0.202327	1.01696		0.0261027	0.102655	0.799282	-0.175101	0.227306	1.02645		-0.0728627	0.0397414	0.0667401	-0.150756	0.00503045	0.929728		-0.0284975	0.0555949	0.608237	-0.137464	0.0804685	0.971905		-0.0277164	0.0208241	0.183196	-0.0685316	0.0130988	0.972664
Simple mode		0.0146478	0.162599	0.930743	-0.304047	0.333343	1.01476		-0.00796863	0.203655	0.969881	-0.407133	0.391195	0.992063		-0.0132397	0.0853818	0.881146	-0.180588	0.154109	0.986848		0.013889	0.100499	0.893974	-0.18309	0.210868	1.01399		-0.0336382	0.0451112	0.48015	-0.122056	0.0547797	0.966921
Weighted mode		0.0442146	0.166461	0.798189	-0.28205	0.370479	1.04521		-0.0208389	0.204474	0.921683	-0.421609	0.379931	0.979377		-0.00361435	0.0787201	0.964661	-0.157906	0.150677	0.996392		0.0068277	0.0916014	0.942668	-0.172711	0.186366	1.00685		-0.0350239	0.0524793	0.525908	-0.137883	0.0678355	0.965582
(intercept)		-0.0443466	0.0910176	0.643383					0.0323946	0.0987554	0.754034					-0.0850123	0.0348996	0.0507529					-0.0540276	0.0533237	0.350066					-0.0334019	0.0195784	0.138872
Alloprevotella	5							5							5							5							5
MR Egger		1.62651	1.04449	0.217287	-0.420691	3.67372	5.08611		-0.805144	1.1336	0.52878	-3.027	1.41671	0.447024		0.143862	0.400758	0.743393	-0.641624	0.929347	1.15472		0.483696	0.536988	0.434105	-0.568799	1.53619	1.62206		0.458138	0.224854	0.134371	0.0174233	0.898853	1.58113
Weighted median		0.10149	0.178761	0.570212	-0.248882	0.451862	1.10682		0.197051	0.173632	0.256427	-0.143267	0.537368	1.21781		0.00152464	0.0616715	0.980277	-0.119351	0.122401	1.00153		0.0837486	0.0835012	0.315878	-0.0799137	0.247411	1.08736		0.0173206	0.0357326	0.627868	-0.0527152	0.0873565	1.01747
Inverse variance weighted		0.0839547	0.134044	0.531104	-0.178772	0.346681	1.08758		0.235789	0.13062	0.0710506	-0.020226	0.491804	1.26591		0.0369554	0.0461507	0.423273	-0.0534999	0.127411	1.03765		0.0799365	0.0618267	0.196041	-0.0412439	0.201117	1.08322		0.0178775	0.0258913	0.489891	-0.0328695	0.0686246	1.01804
Simple mode		-0.0148907	0.233928	0.952299	-0.473389	0.443608	0.98522		0.116716	0.237023	0.648224	-0.347849	0.58128	1.1238		-0.0131286	0.0810094	0.879113	-0.171907	0.14565	0.986957		0.0828264	0.117394	0.519393	-0.147266	0.312919	1.08635		0.0550743	0.0525134	0.353471	-0.047852	0.158	1.05662
Weighted mode		-0.0222657	0.227324	0.926686	-0.467822	0.42329	0.97798		0.123196	0.214238	0.596061	-0.296711	0.543102	1.13111		-0.0120452	0.0794632	0.886854	-0.167793	0.143703	0.988027		0.065041	0.104941	0.568959	-0.140643	0.270725	1.0672		0.0529992	0.0523788	0.368846	-0.0496633	0.155662	1.05443
(intercept)		-0.214574	0.144325	0.23379					0.14486	0.156705	0.423453					-0.0148708	0.055375	0.805687					-0.0561657	0.0742018	0.504112					-0.0612411	0.0310697	0.143295
Anaerofilum	10							10							10							10							10
MR Egger		-0.826318	0.71548	0.281454	-2.22866	0.576022	0.437658		0.139377	0.780429	0.862699	-1.39026	1.66902	1.14956		-0.0740021	0.272527	0.792851	-0.608156	0.460152	0.92867		-0.184727	0.305661	0.562354	-0.783823	0.41437	0.831332		0.090945	0.161221	0.588147	-0.225049	0.406939	1.09521
Weighted median		-0.147235	0.159567	0.356154	-0.459985	0.165515	0.863091		0.171544	0.167354	0.305346	-0.15647	0.499558	1.18714		-0.0386511	0.0586755	0.510072	-0.150939	0.0736367	0.962086		-0.0682595	0.0734646	0.352812	-0.21225	0.0757311	0.934018		-0.0223888	0.033333	0.501794	-0.0877215	0.042944	0.97786
Inverse variance weighted		-0.168891	0.130627	0.196037	-0.42492	0.0871382	0.844601		0.142637	0.13514	0.291208	-0.122237	0.407511	1.15331		-0.0124846	0.0474516	0.792473	-0.10549	0.0805206	0.987593		-0.017256	0.0561565	0.758628	-0.127323	0.0928108	0.982892		-0.0249213	0.0288932	0.388394	-0.081552	0.0317093	0.975387
Simple mode		-0.0057123	0.30699	0.98556	-0.607412	0.595987	0.994304		0.192282	0.292	0.526701	-0.380038	0.764602	1.21201		-0.0922275	0.0883523	0.323776	-0.26756	0.0831053	0.911898		-0.0981443	0.11894	0.430608	-0.331266	0.134977	0.906518		-0.0258541	0.054445	0.646193	-0.132566	0.080858	0.974477
Weighted mode		0.00455935	0.249308	0.985808	-0.484085	0.493203	1.00457		0.169898	0.260281	0.530236	-0.340253	0.68005	1.18518		-0.0868427	0.081297	0.313236	-0.256222	0.0825365	0.916821		-0.0913821	0.117215	0.455632	-0.321124	0.13836	0.912669		-0.0258541	0.051751	0.629351	-0.127286	0.0755778	0.974477
(intercept)		0.0734686	0.0785929	0.377246					0.000364088	0.0856891	0.996714					0.00687398	0.0299319	0.824124					0.0187111	0.0335695	0.592514					-0.0129479	0.0177085	0.485539
Anaerostipes	13							13							13							13							13
MR Egger		2.47952	0.650995	0.00289871	1.20357	3.75547	11.9355		-0.434415	0.70522	0.550429	-1.81665	0.947816	0.647643		0.0610493	0.249244	0.811014	-0.427469	0.549568	1.06295		0.0222824	0.333634	0.94795	-0.63164	0.676205	1.02253		0.0266401	0.172881	0.880326	-0.312207	0.365487	1.027
Weighted median		0.154875	0.29882	0.604258	-0.430813	0.740563	1.16751		-0.00207085	0.262695	0.99371	-0.516953	0.512811	0.997931		0.108324	0.0909085	0.233431	-0.0698571	0.286504	1.11441		-0.0793218	0.1223	0.516607	-0.31903	0.160386	0.923743		0.0406746	0.0548557	0.4584	-0.0668426	0.148192	1.04151
Inverse variance weighted		-0.0270494	0.266193	0.919062	-0.548787	0.494688	0.973313		-0.109818	0.194508	0.572352	-0.491054	0.271419	0.895998		0.0879312	0.0687941	0.201186	-0.0469051	0.222768	1.09191		-0.080571	0.0921341	0.381848	-0.261154	0.100012	0.922589		-0.0108503	0.045801	0.812734	-0.10062	0.0789197	0.989208
Simple mode		-0.579902	0.63345	0.377976	-1.82146	0.66166	0.559953		-0.0395645	0.404731	0.923741	-0.832837	0.753708	0.961208		0.115776	0.154827	0.468997	-0.187686	0.419238	1.12274		-0.1175	0.210649	0.587236	-0.530371	0.295371	0.889141		0.067483	0.0875348	0.455661	-0.104085	0.239051	1.06981
Weighted mode		-0.507159	0.561103	0.383856	-1.60692	0.592603	0.602204		0.00923176	0.395544	0.981763	-0.766034	0.784498	1.00927		0.131403	0.135175	0.350191	-0.13354	0.396345	1.14043		-0.120409	0.196112	0.550692	-0.504789	0.263971	0.886558		0.0634401	0.0816104	0.452004	-0.0965163	0.223397	1.0655
(intercept)		-0.165633	0.0413511	0.00206659					0.0214653	0.0448265	0.641421					0.00177733	0.015839	0.912676					-0.00680139	0.0212043	0.754407					-0.00247886	0.0109867	0.825631
Anaerotruncus	13							13							13							13							13
MR Egger		0.212473	0.52026	0.690819	-0.807236	1.23218	1.23673		0.334563	0.780636	0.676503	-1.19548	1.86461	1.39733		-0.0579934	0.192753	0.769125	-0.43579	0.319803	0.943656		-0.166319	0.323715	0.617568	-0.8008	0.468163	0.846776		-0.123656	0.120955	0.328581	-0.360727	0.113415	0.883684
Weighted median		0.240366	0.24796	0.33236	-0.245637	0.726368	1.27171		0.13511	0.262644	0.606957	-0.379672	0.649892	1.14466		-0.00540361	0.0875406	0.95078	-0.179954	0.169146	0.994611		0.0341053	0.12755	0.78917	-0.215892	0.284103	1.03469		-0.071586	0.0535792	0.181524	-0.176601	0.0334293	0.930916
Inverse variance weighted		0.140243	0.171933	0.41468	-0.196745	0.477231	1.15055		-0.00261206	0.257369	0.991902	-0.507055	0.501831	0.997391		-0.00362256	0.0660537	0.956264	-0.133088	0.125843	0.996384		-0.0521389	0.107064	0.626268	-0.261985	0.157707	0.949197		-0.0988515	0.0397483	0.0128848	-0.176758	-0.0209448	0.905877
Simple mode		0.383149	0.38022	0.333484	-0.362081	1.12838	1.4669		0.253734	0.40434	0.542072	-0.538773	1.04624	1.28883		0.0107049	0.136676	0.938862	-0.246285	0.267695	1.01076		0.0435554	0.220187	0.846505	-0.388012	0.475123	1.04452		-0.0156346	0.0878411	0.861702	-0.187803	0.156534	0.984487
Weighted mode		0.35074	0.36073	0.35009	-0.356291	1.05777	1.42012		0.203203	0.365423	0.588377	-0.513025	0.919432	1.22532		0.0075819	0.123684	0.952129	-0.231691	0.246855	1.00761		0.0691462	0.210964	0.748738	-0.344343	0.482635	1.07159		-0.042381	0.0862075	0.63186	-0.211348	0.126586	0.958505
(intercept)		-0.00522175	0.035322	0.88515					-0.0242691	0.0528187	0.654838					0.00392446	0.0130704	0.769581					0.00824896	0.021966	0.714405					0.0017899	0.00820032	0.831214
Bacteroides	8							8							8							8							8
MR Egger		-0.33508	1.27509	0.801504	-2.83426	2.1641	0.715281		-1.27728	1.24369	0.344025	-3.7149	1.16034	0.278795		0.524225	0.777401	0.525216	-0.999481	2.04793	1.68915		0.45977	0.589751	0.465257	-0.696143	1.61568	1.58371		0.09718	0.246838	0.707413	-0.386623	0.580983	1.10206
Weighted median		-0.0708098	0.292584	0.808769	-0.644275	0.502655	0.931639		0.155621	0.320586	0.627374	-0.472727	0.783968	1.16838		0.11415	0.126862	0.368229	-0.134499	0.362798	1.12092		-0.037097	0.154569	0.810328	-0.340053	0.265859	0.963583		0.0111321	0.0626567	0.858983	-0.111675	0.133939	1.01119
Inverse variance weighted		-0.0822607	0.223908	0.713331	-0.521121	0.356599	0.921032		0.116306	0.235268	0.621055	-0.344819	0.57743	1.12334		0.0472656	0.140373	0.736333	-0.227866	0.322397	1.0484		-0.16917	0.111438	0.128998	-0.387589	0.0492483	0.844365		0.0106125	0.0466522	0.82005	-0.0808259	0.102051	1.01067
Simple mode		-0.514469	0.507542	0.344499	-1.50925	0.480314	0.597818		0.197767	0.500832	0.704689	-0.783864	1.1794	1.21868		0.113456	0.245238	0.657661	-0.367209	0.594122	1.12014		-0.433802	0.249784	0.126012	-0.923378	0.0557748	0.648041		0.056872	0.102616	0.596679	-0.144255	0.257999	1.05852
Weighted mode		-0.405794	0.49111	0.4359	-1.36837	0.556782	0.666447		0.226909	0.478682	0.649908	-0.711307	1.16513	1.25472		0.0827625	0.200964	0.692784	-0.311126	0.476651	1.08628		0.0590097	0.236145	0.809849	-0.403834	0.521853	1.06079		0.0856907	0.102414	0.430389	-0.11504	0.286421	1.08947
(intercept)		0.0163827	0.0811363	0.846655					0.0902683	0.0791042	0.297305					-0.0309155	0.0494815	0.555109					-0.0407492	0.0375218	0.319167					-0.00560911	0.0157055	0.733211
Barnesiella	12							12							12							12							12
MR Egger		0.146425	0.683818	0.83475	-1.19386	1.48671	1.15769		-0.503482	0.793443	0.539964	-2.05863	1.05167	0.604422		0.193816	0.400221	0.638623	-0.590617	0.978249	1.21387		-0.134835	0.352578	0.710147	-0.825888	0.556217	0.87386		-0.0731349	0.147691	0.631167	-0.362609	0.21634	0.929475
Weighted median		-0.116156	0.218242	0.594562	-0.54391	0.311597	0.890336		0.389293	0.244278	0.111016	-0.0894927	0.868078	1.47594		-0.0738245	0.0993923	0.457628	-0.268633	0.120984	0.928835		-0.141073	0.115467	0.221797	-0.367388	0.0852419	0.868426		-0.0978608	0.0491672	0.0465505	-0.194229	-0.00149305	0.906775
Inverse variance weighted		-0.180252	0.167158	0.280884	-0.507882	0.147377	0.83506		0.105999	0.189381	0.575674	-0.265187	0.477185	1.11182		-0.0153183	0.0944592	0.871173	-0.200458	0.169822	0.984798		-0.0924484	0.0860844	0.282855	-0.261174	0.0762769	0.911696		-0.101723	0.0360431	0.00476855	-0.172368	-0.0310787	0.90328
Simple mode		-0.0846147	0.338178	0.807038	-0.747444	0.578215	0.918866		0.461891	0.35547	0.220386	-0.23483	1.15861	1.58707		-0.134727	0.196254	0.506614	-0.519385	0.24993	0.873954		-0.160921	0.178888	0.387622	-0.511541	0.1897	0.85136		-0.0984449	0.0748938	0.215439	-0.245237	0.048347	0.906246
Weighted mode		-0.100197	0.342793	0.775499	-0.772071	0.571677	0.904659		0.453944	0.353999	0.226091	-0.239893	1.14778	1.57451		-0.0805421	0.16737	0.63979	-0.408588	0.247504	0.922616		-0.157964	0.188105	0.418918	-0.526651	0.210722	0.85388		-0.0984449	0.0773945	0.22961	-0.250138	0.0532484	0.906246
(intercept)		-0.0250302	0.050805	0.632883					0.0465736	0.0588162	0.446825					-0.0160108	0.0297137	0.601788					0.00324483	0.0261739	0.903794					-0.00218854	0.0109645	0.845791
Bifidobacterium	12							12							12							12							12
MR Egger		-0.784531	0.356226	0.0522334	-1.48273	-0.0863292	0.456334		-0.619585	0.540006	0.277939	-1.678	0.438827	0.538168		-0.137781	0.136291	0.335884	-0.40491	0.129349	0.87129		-0.160484	0.182301	0.399347	-0.517794	0.196827	0.851732		-0.164516	0.0785466	0.0626532	-0.318468	-0.0105649	0.848304
Weighted median		-0.391414	0.197783	0.0478147	-0.779068	-0.00376015	0.6761		-0.290959	0.221226	0.188438	-0.724562	0.142643	0.747546		-0.0138707	0.0780465	0.85894	-0.166842	0.1391	0.986225		0.157718	0.104374	0.130767	-0.046855	0.362291	1.17084		0.0764936	0.0476268	0.108251	-0.016855	0.169842	1.0795
Inverse variance weighted		-0.37373	0.142823	0.00887746	-0.653664	-0.0937972	0.688162		-0.0116349	0.221115	0.958035	-0.44502	0.42175	0.988433		0.0470733	0.054738	0.389803	-0.0602132	0.15436	1.0482		0.203262	0.0733028	0.00555578	0.0595884	0.346935	1.22539		0.0367598	0.0402222	0.36076	-0.0420758	0.115595	1.03744
Simple mode		-0.445916	0.296359	0.160576	-1.02678	0.134949	0.640238		-0.397768	0.397064	0.337982	-1.17601	0.380478	0.671818		-0.0570427	0.133706	0.67788	-0.319107	0.205021	0.944554		0.270728	0.173844	0.147685	-0.0700065	0.611463	1.31092		0.0521055	0.0846389	0.55067	-0.113787	0.217998	1.05349
Weighted mode		-0.445916	0.239236	0.0892239	-0.914818	0.0229867	0.640238		-0.386922	0.248578	0.147865	-0.874135	0.100291	0.679144		-0.0476023	0.0882661	0.600422	-0.220604	0.125399	0.953513		0.126241	0.125335	0.33547	-0.119417	0.371898	1.13456		0.0740416	0.0655999	0.283046	-0.0545343	0.202617	1.07685
(intercept)		0.0365048	0.0289994	0.236692					0.0539182	0.0438877	0.247369					0.0164399	0.0111004	0.169408					0.0323773	0.0148572	0.0543157					0.0179166	0.00640144	0.0188322
Blautia	12							12							12							12							12
MR Egger		1.08393	0.48495	0.0494107	0.133424	2.03443	2.95626		-0.367638	0.652994	0.585833	-1.64751	0.912231	0.692368		0.0467218	0.212732	0.83058	-0.370233	0.463677	1.04783		0.618548	0.248665	0.0321288	0.131165	1.10593	1.85623		0.289852	0.129886	0.0497083	0.0352757	0.544429	1.33623
Weighted median		0.0168513	0.254104	0.947126	-0.481193	0.514896	1.01699		0.184858	0.294981	0.530871	-0.393305	0.763022	1.20305		0.000754579	0.0942084	0.993609	-0.183894	0.185403	1.00075		0.15744	0.130547	0.227817	-0.0984323	0.413313	1.17051		0.0259558	0.0580564	0.654818	-0.0878347	0.139746	1.0263
Inverse variance weighted		0.261204	0.198105	0.187332	-0.127082	0.64949	1.29849		0.106975	0.2498	0.668474	-0.382633	0.596583	1.11291		0.0474184	0.078941	0.548052	-0.107306	0.202143	1.04856		0.123957	0.0967204	0.199984	-0.0656154	0.313529	1.13197		0.0762656	0.0553595	0.168314	-0.0322391	0.18477	1.07925
Simple mode		-0.180954	0.468672	0.706786	-1.09955	0.737643	0.834474		0.465996	0.561954	0.424597	-0.635434	1.56743	1.5936		-0.00655907	0.163833	0.968782	-0.327671	0.314553	0.993462		0.176966	0.23237	0.462332	-0.278479	0.63241	1.19359		0.0325549	0.106036	0.764564	-0.175276	0.240386	1.03309
Weighted mode		-0.13608	0.409374	0.745828	-0.938454	0.666293	0.872772		0.431504	0.508457	0.414161	-0.565072	1.42808	1.53957		0.00265036	0.163318	0.987343	-0.317452	0.322753	1.00265		0.165313	0.219174	0.466537	-0.264268	0.594893	1.17976		0.0325549	0.0958868	0.740616	-0.155383	0.220493	1.03309
(intercept)		-0.0624401	0.0339171	0.0954478					0.0360943	0.0457429	0.448375					5.29077e-05	0.0148835	0.997234					-0.0376061	0.0174183	0.0562047					-0.0162303	0.00909144	0.104535
Butyricicoccus	8							8							8							8							8
MR Egger		-0.21557	0.386485	0.59718	-0.97308	0.541939	0.806082		0.00503319	0.535309	0.992803	-1.04417	1.05424	1.00505		0.23791	0.147732	0.158433	-0.0516447	0.527466	1.2686		0.0251905	0.207079	0.90715	-0.380684	0.431065	1.02551		-0.0689806	0.0827603	0.436481	-0.231191	0.0932297	0.933345
Weighted median		-0.0124206	0.254156	0.961023	-0.510566	0.485725	0.987656		-0.0778276	0.310433	0.802041	-0.686277	0.530622	0.925124		0.157667	0.103687	0.128361	-0.0455607	0.360894	1.17078		-0.122738	0.138985	0.377181	-0.395149	0.149673	0.884495		-0.0147279	0.0559388	0.79233	-0.124368	0.0949122	0.98538
Inverse variance weighted		0.0271705	0.196681	0.890126	-0.358324	0.412665	1.02754		0.00606531	0.253851	0.980938	-0.491483	0.503614	1.00608		0.0555492	0.0752401	0.460337	-0.0919213	0.20302	1.05712		-0.0872875	0.101102	0.38794	-0.285448	0.110873	0.916414		0.0295198	0.0421838	0.484059	-0.0531604	0.1122	1.02996
Simple mode		-0.078454	0.358443	0.832993	-0.781003	0.624095	0.924545		-0.468155	0.483195	0.364884	-1.41522	0.478906	0.626156		0.15373	0.137295	0.299782	-0.115368	0.422829	1.16618		0.024159	0.216236	0.914177	-0.399663	0.447981	1.02445		-0.0120041	0.0865367	0.893581	-0.181616	0.157608	0.988068
Weighted mode		-0.0486785	0.322039	0.884116	-0.679875	0.582518	0.952487		-0.156956	0.360194	0.676136	-0.862936	0.549024	0.854742		0.160003	0.110567	0.19112	-0.0567088	0.376715	1.17351		-0.0311696	0.182951	0.869538	-0.389754	0.327415	0.969311		-0.0200197	0.0672543	0.774594	-0.151838	0.111799	0.980179
(intercept)		0.0241039	0.0330364	0.493113					0.000103428	0.0460721	0.998282					-0.0181391	0.012646	0.201464					-0.0112269	0.0177715	0.550853					0.00980692	0.00708909	0.21582
Butyricimonas	13							13							13							13							13
MR Egger		0.0560721	0.526965	0.917176	-0.976779	1.08892	1.05767		-0.0987319	0.802499	0.904302	-1.67163	1.47417	0.905986		-0.304223	0.280261	0.300917	-0.853533	0.245088	0.737697		0.422428	0.339725	0.239554	-0.243433	1.08829	1.52566		0.109619	0.129257	0.414473	-0.143725	0.362963	1.11585
Weighted median		-0.227175	0.198289	0.25193	-0.615822	0.161472	0.796782		0.0196724	0.248212	0.936829	-0.466823	0.506168	1.01987		-0.010023	0.0894964	0.910828	-0.185436	0.16539	0.990027		-0.0972203	0.105723	0.357793	-0.304437	0.109996	0.907356		-0.0350677	0.0451558	0.437398	-0.123573	0.0534375	0.96554
Inverse variance weighted		-0.177061	0.148325	0.232581	-0.467777	0.113656	0.837729		-0.0953766	0.216809	0.660001	-0.520322	0.329569	0.90903		-0.032866	0.0790228	0.677479	-0.187751	0.122019	0.967668		-0.114012	0.102205	0.264627	-0.314333	0.0863095	0.892248		-0.0695957	0.0380236	0.0672008	-0.144122	0.00493057	0.932771
Simple mode		-0.198885	0.32743	0.554897	-0.840648	0.442877	0.819644		-0.472849	0.529872	0.389732	-1.5114	0.5657	0.623224		0.206159	0.203693	0.331462	-0.19308	0.605397	1.22895		-0.129975	0.192745	0.512879	-0.507756	0.247806	0.878117		-0.0404844	0.0722729	0.585676	-0.182139	0.101171	0.960324
Weighted mode		-0.209926	0.278875	0.466105	-0.75652	0.336668	0.810644		0.149328	0.482927	0.762462	-0.79721	1.09587	1.16105		0.216272	0.214159	0.332489	-0.20348	0.636025	1.24144		-0.0764514	0.174419	0.668941	-0.418313	0.26541	0.926398		-0.0481745	0.0692198	0.499709	-0.183845	0.0874963	0.952968
(intercept)		-0.0207874	0.0450875	0.653747					0.000299857	0.0688033	0.996601					0.02422	0.0240013	0.334604					-0.0478226	0.0290613	0.128095					-0.0159901	0.0110658	0.176334
Butyrivibrio	15							15							15							15							15
MR Egger		0.193864	0.341473	0.579893	-0.475423	0.86315	1.21393		0.378226	0.345903	0.294047	-0.299744	1.0562	1.45969		-0.198456	0.122351	0.128789	-0.438264	0.0413523	0.819996		0.0830526	0.163571	0.620136	-0.237546	0.403651	1.0866		0.109103	0.0781711	0.186188	-0.0441121	0.262318	1.11528
Weighted median		0.0433523	0.105294	0.68054	-0.163024	0.249728	1.04431		0.115715	0.107126	0.280062	-0.0942517	0.325683	1.12268		-0.0183556	0.0391338	0.639035	-0.0950579	0.0583466	0.981812		-0.00454685	0.0499405	0.927457	-0.10243	0.0933365	0.995463		0.0163297	0.0215481	0.448554	-0.0259045	0.058564	1.01646
Inverse variance weighted		0.0344006	0.0745976	0.644692	-0.111811	0.180612	1.035		0.0524112	0.0775631	0.499216	-0.0996125	0.204435	1.05381		0.00513556	0.0279221	0.854073	-0.0495917	0.0598628	1.00515		-0.0184624	0.0367658	0.615554	-0.0905235	0.0535987	0.981707		0.0210874	0.0177576	0.235025	-0.0137175	0.0558922	1.02131
Simple mode		0.0175129	0.169053	0.91896	-0.31383	0.348856	1.01767		0.10946	0.187921	0.569509	-0.258866	0.477785	1.11567		-0.0288303	0.0658699	0.668291	-0.157935	0.100275	0.971581		-0.00301503	0.0820288	0.971199	-0.163791	0.157761	0.99699		-0.0145892	0.0445343	0.748065	-0.101876	0.0726979	0.985517
Weighted mode		0.0246047	0.145359	0.868006	-0.260298	0.309508	1.02491		0.10946	0.176915	0.546041	-0.237293	0.456212	1.11567		-0.0315922	0.0674337	0.646644	-0.163762	0.100578	0.968902		-0.00463336	0.0781133	0.953539	-0.157735	0.148469	0.995377		0.0637518	0.0405286	0.138038	-0.0156843	0.143188	1.06583
(intercept)		-0.0233493	0.0487212	0.639726					-0.0476857	0.0493366	0.351413					0.0297945	0.0174486	0.111473					-0.0148656	0.02334	0.535235					-0.0128817	0.0111488	0.26871
CandidatusSoleaferrea	9							9							9							9							9
MR Egger		0.824487	1.37531	0.567733	-1.87112	3.52009	2.28071		-0.628608	1.4441	0.676455	-3.45904	2.20183	0.533334		0.539859	0.502408	0.318217	-0.444861	1.52458	1.71576		1.03795	0.672778	0.16679	-0.280692	2.3566	2.82343		0.127047	0.312691	0.696655	-0.485828	0.739922	1.13547
Weighted median		0.122158	0.167043	0.464596	-0.205246	0.449563	1.12993		0.239753	0.186541	0.198703	-0.125867	0.605373	1.27094		-0.00737188	0.0615822	0.904715	-0.128073	0.113329	0.992655		0.0437536	0.0881532	0.619657	-0.129027	0.216534	1.04472		0.0218397	0.0381251	0.56675	-0.0528854	0.0965649	1.02208
Inverse variance weighted		0.241469	0.126344	0.0559786	-0.00616536	0.489104	1.27312		0.196936	0.13686	0.150162	-0.07131	0.465182	1.21767		0.00158434	0.0484631	0.97392	-0.0934033	0.096572	1.00159		0.0887909	0.0648979	0.171261	-0.0384089	0.215991	1.09285		0.00902425	0.0285035	0.751546	-0.0468427	0.0648912	1.00907
Simple mode		-0.0288667	0.293873	0.924167	-0.604858	0.547124	0.971546		0.279273	0.322751	0.412075	-0.353319	0.911865	1.32217		-0.0280349	0.0982644	0.782661	-0.220633	0.164563	0.972354		0.0738756	0.139579	0.610983	-0.1997	0.347451	1.07667		0.0780569	0.0640087	0.257396	-0.0474003	0.203514	1.08118
Weighted mode		-0.0147389	0.259725	0.956138	-0.5238	0.494322	0.985369		0.264803	0.338225	0.456224	-0.398119	0.927725	1.30317		-0.0305969	0.103383	0.774799	-0.233227	0.172033	0.969866		0.0639425	0.135447	0.649476	-0.201534	0.329419	1.06603		0.0716799	0.0622065	0.28247	-0.0502448	0.193605	1.07431
(intercept)		-0.054578	0.128146	0.682968					0.0772981	0.134583	0.583707					-0.0503793	0.0468031	0.317438					-0.0888386	0.0626763	0.199298					-0.0110464	0.0291301	0.715773
Bilophila	12							12							12							12							12
MR Egger		0.622351	0.927749	0.516174	-1.19604	2.44074	1.8633		-1.88039	0.903578	0.0615864	-3.6514	-0.109377	0.15253		0.0205085	0.335792	0.952395	-0.637643	0.67866	1.02072		-0.540734	0.451938	0.256662	-1.42653	0.345064	0.582321		0.129203	0.16999	0.463197	-0.203977	0.462383	1.13792
Weighted median		-0.0461522	0.234045	0.843676	-0.50488	0.412576	0.954897		0.081606	0.257199	0.751025	-0.422503	0.585715	1.08503		0.0734501	0.0834275	0.378639	-0.0900678	0.236968	1.07621		0.04292	0.122589	0.726255	-0.197355	0.283195	1.04385		-0.0227891	0.0445966	0.609348	-0.110198	0.0646204	0.977469
Inverse variance weighted		-0.0617552	0.184157	0.737368	-0.422703	0.299192	0.940113		0.11922	0.212325	0.574461	-0.296938	0.535377	1.12662		0.0267083	0.0652438	0.682275	-0.10117	0.154586	1.02707		0.0345522	0.0942091	0.713798	-0.150098	0.219202	1.03516		-0.0345422	0.0344722	0.316329	-0.102108	0.0330234	0.966048
Simple mode		-0.36242	0.441718	0.427941	-1.22819	0.503347	0.69599		0.0292052	0.439386	0.9481	-0.831991	0.890402	1.02964		0.106218	0.145292	0.478772	-0.178555	0.390992	1.11206		0.290103	0.231076	0.233214	-0.162806	0.743011	1.33656		-0.016602	0.0717303	0.820865	-0.157193	0.123989	0.983535
Weighted mode		-0.35415	0.451231	0.447758	-1.23856	0.530262	0.70177		0.00940386	0.36529	0.979885	-0.706564	0.725372	1.00945		0.111537	0.139519	0.439573	-0.16192	0.384995	1.118		0.28599	0.230142	0.237727	-0.16509	0.737069	1.33108		-0.0186778	0.0643629	0.776621	-0.144829	0.107473	0.981496
(intercept)		-0.0505343	0.0671167	0.467299					0.147865	0.0654279	0.045095					0.000458347	0.0243086	0.985294					0.042528	0.0327159	0.220208					-0.0121042	0.0123048	0.346403
Catenibacterium	4							4							4							4							4
MR Egger		0.30079	2.4661	0.914073	-4.53277	5.13435	1.35093		-0.934901	1.93306	0.676415	-4.7237	2.85389	0.392625		-0.339866	0.684983	0.668941	-1.68243	1.0027	0.711866		-0.260406	1.18373	0.846293	-2.58051	2.0597	0.770738		0.234347	0.423704	0.63577	-0.596113	1.06481	1.26408
Weighted median		0.0480806	0.17597	0.784674	-0.29682	0.392981	1.04926		-0.0720266	0.182652	0.693331	-0.430024	0.285971	0.930506		-0.0231512	0.0621701	0.709606	-0.145005	0.0987022	0.977115		-0.023703	0.0905824	0.793574	-0.201244	0.153838	0.976576		-0.0146874	0.0364657	0.687116	-0.0861602	0.0567854	0.98542
Inverse variance weighted		0.0146121	0.161178	0.927764	-0.301297	0.330521	1.01472		-0.0513895	0.154333	0.739151	-0.353882	0.251103	0.949909		-0.0450315	0.0547042	0.410405	-0.152252	0.0621888	0.955967		-0.0113506	0.0780128	0.884319	-0.164256	0.141554	0.988714		0.00200071	0.030676	0.947998	-0.0581243	0.0621257	1.002
Simple mode		0.217957	0.293601	0.511711	-0.3575	0.793415	1.24353		-0.141724	0.25672	0.619372	-0.644895	0.361446	0.867861		-0.01534	0.0832114	0.865497	-0.178434	0.147754	0.984777		-0.0693621	0.15442	0.683769	-0.372026	0.233301	0.932989		-0.0208371	0.052329	0.717132	-0.123402	0.0817278	0.979378
Weighted mode		0.225767	0.304654	0.512393	-0.371356	0.82289	1.25328		-0.1308	0.262528	0.652555	-0.645354	0.383754	0.877393		-0.0149399	0.0885356	0.876733	-0.18847	0.15859	0.985171		-0.075179	0.144577	0.639003	-0.358551	0.208192	0.927577		-0.0223874	0.0502679	0.686235	-0.120912	0.0761377	0.977861
(intercept)		0.113942	0.248502	0.691584					0.113942	0.248502	0.691584					0.0380069	0.0880186	0.707976					0.0320994	0.152077	0.852384					-0.0299504	0.0544426	0.637465
Christensenellaceae_R-7_group	8							8							8							8							8
MR Egger		0.0566164	0.600712	0.92798	-1.12078	1.23401	1.05825		1.89703	0.88903	0.0768033	0.154529	3.63952	6.66604		0.0566164	0.600712	0.92798	-1.12078	1.23401	1.05825		0.340747	0.689453	0.638717	-1.01058	1.69208	1.406		-0.0351003	0.334712	0.919899	-0.691136	0.620936	0.965509
Weighted median		-0.0882293	0.149707	0.555628	-0.381655	0.205196	0.915551		0.246179	0.336678	0.464656	-0.413709	0.906067	1.27913		-0.0882293	0.149707	0.555628	-0.381655	0.205196	0.915551		-0.00629927	0.184001	0.97269	-0.366942	0.354343	0.993721		-0.0199199	0.0783068	0.7992	-0.173401	0.133561	0.980277
Inverse variance weighted		0.0152901	0.15897	0.923376	-0.29629	0.32687	1.01541		0.414346	0.283965	0.144525	-0.142225	0.970917	1.51338		0.0152901	0.15897	0.923376	-0.29629	0.32687	1.01541		-0.0617339	0.18691	0.741182	-0.428077	0.304609	0.940133		-0.0562837	0.0882846	0.523782	-0.229322	0.116754	0.945271
Simple mode		-0.243388	0.3023	0.447231	-0.835896	0.34912	0.783968		0.294974	0.485857	0.562937	-0.657306	1.24725	1.34309		-0.243388	0.3023	0.447231	-0.835896	0.34912	0.783968		-0.290969	0.386934	0.476579	-1.04936	0.467422	0.747539		-0.179963	0.121668	0.182641	-0.418432	0.0585065	0.835301
Weighted mode		-0.192519	0.265739	0.492277	-0.713367	0.328329	0.824879		0.302463	0.432939	0.507324	-0.546097	1.15102	1.35319		-0.192519	0.265739	0.492277	-0.713367	0.328329	0.824879		0.173805	0.324334	0.608636	-0.461888	0.809499	1.18982		-0.0193382	0.123686	0.880171	-0.261762	0.223086	0.980848
(intercept)		-0.00321277	0.0447535	0.945104					-0.114612	0.0658858	0.132593					-0.00321277	0.0447535	0.945104					-0.0311927	0.0512306	0.564936					-0.00164232	0.0248752	0.949505
Clostridium_innocuum_group	8							8							8							8							8
MR Egger		-0.229873	0.533337	0.681516	-1.27521	0.815468	0.794634		0.672831	0.64457	0.336778	-0.590527	1.93619	1.95978		0.0704712	0.266688	0.800433	-0.452237	0.59318	1.07301		-0.198056	0.273895	0.496821	-0.73489	0.338778	0.820324		0.0152311	0.181413	0.935821	-0.340339	0.370801	1.01535
Weighted median		-0.122398	0.130625	0.348748	-0.378423	0.133627	0.884796		0.0893208	0.160824	0.578624	-0.225894	0.404535	1.09343		-0.101233	0.0551	0.0661725	-0.209229	0.00676332	0.903723		0.0548281	0.0714201	0.442674	-0.0851552	0.194811	1.05636		-0.00045209	0.0333182	0.989174	-0.0657558	0.0648516	0.999548
Inverse variance weighted		-0.0678462	0.106222	0.523004	-0.276041	0.140349	0.934404		-0.00549722	0.129582	0.966162	-0.259477	0.248483	0.994518		-0.0305499	0.0497725	0.539354	-0.128104	0.0670042	0.969912		0.0195107	0.0545347	0.720518	-0.0873774	0.126399	1.0197		0.0208665	0.0334566	0.532831	-0.0447083	0.0864414	1.02109
Simple mode		-0.194529	0.198596	0.359954	-0.583776	0.194718	0.823222		0.11365	0.289184	0.706012	-0.453151	0.680451	1.12036		-0.111938	0.0921047	0.263632	-0.292464	0.0685867	0.894099		0.0567814	0.110565	0.62337	-0.159926	0.273489	1.05842		-0.00323607	0.0492946	0.949494	-0.0998534	0.0933813	0.996769
Weighted mode		-0.1855	0.201091	0.386975	-0.579638	0.208638	0.830689		0.108862	0.253592	0.680621	-0.388178	0.605903	1.11501		-0.114499	0.0764014	0.177638	-0.264246	0.0352474	0.891812		0.0582816	0.0946785	0.557652	-0.127288	0.243851	1.06001		-0.00441583	0.0417632	0.918759	-0.0862718	0.0774401	0.995594
(intercept)		0.0223376	0.0720548	0.767039					-0.09351	0.0870815	0.324179					-0.0139304	0.0360389	0.712434					0.0300103	0.0370235	0.448559					0.00077695	0.0245102	0.97574
Clostridium_sensu_stricto	6							6							6							6							6
MR Egger		-0.058003	0.517726	0.916193	-1.07275	0.95674	0.943647		0.164418	0.564858	0.785461	-0.942705	1.27154	1.17871		0.142797	0.199556	0.513804	-0.248333	0.533928	1.1535		0.0518208	0.26619	0.855135	-0.469912	0.573554	1.05319		-0.0595789	0.11753	0.638875	-0.289937	0.170779	0.942161
Weighted median		0.295444	0.250728	0.23866	-0.195984	0.786872	1.34372		0.445439	0.266882	0.095108	-0.07765	0.968527	1.56117		0.0812013	0.0952255	0.393811	-0.105441	0.267843	1.08459		-0.00783979	0.127558	0.950993	-0.257854	0.242174	0.992191		-0.027191	0.0503403	0.589097	-0.125858	0.0714759	0.973175
Inverse variance weighted		0.285394	0.191035	0.135192	-0.0890346	0.659823	1.33029		0.444025	0.207544	0.032401	0.0372392	0.850811	1.55897		0.0484033	0.073554	0.510497	-0.0957626	0.192569	1.04959		0.0126959	0.0981564	0.897085	-0.179691	0.205082	1.01278		-0.0471024	0.0412302	0.253278	-0.127914	0.0337088	0.95399
Simple mode		0.548042	0.363313	0.191809	-0.164052	1.26014	1.72986		0.345755	0.370192	0.393184	-0.379821	1.07133	1.41306		0.0858942	0.116802	0.495131	-0.143037	0.314826	1.08969		-0.0188446	0.180048	0.920711	-0.371739	0.33405	0.981332		-0.0141877	0.063719	0.83261	-0.139077	0.110702	0.985912
Weighted mode		-0.0289381	0.35168	0.937612	-0.71823	0.660354	0.971477		0.345755	0.324175	0.334936	-0.289629	0.981139	1.41306		0.0858942	0.118232	0.500112	-0.145841	0.317629	1.08969		-0.0246339	0.164208	0.886616	-0.346482	0.297215	0.975667		-0.0213648	0.0603502	0.737768	-0.139651	0.0969216	0.978862
(intercept)		0.0357686	0.0501214	0.514879					0.0290348	0.0545528	0.622754					-0.0098151	0.0192889	0.637643					-0.00407462	0.0257686	0.882021					0.00129763	0.0113628	0.914582
Collinsella	7							7							7							7							7
MR Egger		0.720836	0.960963	0.486959	-1.16265	2.60432	2.05615		0.0743901	1.75545	0.967839	-3.36628	3.51506	1.07723		-0.0713567	0.369229	0.854362	-0.795046	0.652333	0.93113		-0.667613	0.595651	0.313294	-1.83509	0.499863	0.512931		0.183824	0.207042	0.415278	-0.221978	0.589626	1.2018
Weighted median		-0.0730337	0.308467	0.81284	-0.677629	0.531561	0.929569		-0.157662	0.388577	0.684931	-0.919273	0.603948	0.854138		0.0827172	0.114295	0.469241	-0.141302	0.306736	1.08623		0.198284	0.172475	0.250293	-0.139767	0.536335	1.21931		-0.00308415	0.0655727	0.962486	-0.131607	0.125438	0.996921
Inverse variance weighted		-0.112347	0.239775	0.639391	-0.582306	0.357613	0.893734		-0.293582	0.401315	0.464443	-1.08016	0.492995	0.745588		0.066837	0.0920799	0.467925	-0.11364	0.247314	1.06912		0.0392794	0.154571	0.799404	-0.26368	0.342239	1.04006		-0.00183222	0.0516452	0.971699	-0.103057	0.0993924	0.998169
Simple mode		-0.0865373	0.389075	0.831366	-0.849124	0.676049	0.917101		-0.0950652	0.555322	0.869702	-1.1835	0.993367	0.909314		0.088694	0.163763	0.607603	-0.232281	0.409669	1.09275		0.301061	0.289565	0.33855	-0.266486	0.868608	1.35129		-0.0475962	0.0984477	0.645901	-0.240554	0.145361	0.953519
[truncated: 674 more rows]

## Sheet: Table S8
Table S8. Significant causal links between individual gut microbiome and LRTI risk in forward MR analysis (Discovery dataset) (P<0.05)
[truncated: 42 more rows]

[truncated: 8 more sheets: Table S9, Table S10, Table S11, Table S12, Table S13, Table S14, Table S15, Table S16]
